# Supplementary material for: Privacy concerns regarding personal health information in Myanmar: A cross-sectional survey in a least developed country
Source: PLOS Digit Health. 2026 Mar 26;5(3):e0001007. doi: 10.1371/journal.pdig.0001007 (PMC13020815; doi:10.1371/journal.pdig.0001007)
Supplement: S1 Data — This file contains two sheets. In the sheet “Form Responses” (n = 424; 29 variables; one row per participant), there are demographics and covariates, screening items (citizenship and consent in Burmese language), and PHIPC item responses on a 1–7 scale. In the sheet “Coding”, we provide category coding and item/domain mapping used in analyses. (XLSX) [file pdig.0001007.s001.xlsx]

## Sheet: Form Responses
Timestamp	Age	မြန်မာနိုင်ငံသားဟုတ်ပါသလား	ဤစစ်တမ်းတွင်ပါဝင်ဖြေဆိုရင် သဘောတူပါသလား	Age Group	Sex	Residence	Education	Occupation	Health Status	Health Concerns	EMR Awareness	Col1	Col2	Col3	Col4	Err1	Err2	Err3	Sec1	Sec2	Sec3	Acc1	Acc2	Acc3	Con1	Con2	Awa1	Awa2
2024-03-29 18:10:36	30	ဟုတ်ပါသည်	သဘောတူပါသည်	B	Male	Urban	5	Non-healthcare	7	1	2	4	7	4	7	7	7	7	7	7	7	7	7	7	7	7	7	7
2024-04-02 22:06:35	30	ဟုတ်ပါသည်	သဘောတူပါသည်	B	Female	Urban	5	Non-healthcare	3	7	3	6	6	7	6	5	5	5	6	7	7	7	7	7	7	7	6	6
2024-04-02 23:18:30	28	ဟုတ်ပါသည်	သဘောတူပါသည်	B	Male	Urban	6	Healthcare	7	6	2	1	1	1	1	4	3	3	6	1	6	1	6	5	3	1	2	3
2024-04-03 02:41:56	30	ဟုတ်ပါသည်	သဘောတူပါသည်	B	Male	Urban	5	Unemployed	7	1	3	3	2	1	1	5	7	7	4	5	5	5	5	5	7	7	6	6
2024-04-03 08:16:40	44	ဟုတ်ပါသည်	သဘောတူပါသည်	D	Female	Urban	6	Healthcare	7	7	3	6	5	3	5	6	7	7	7	7	7	7	7	7	7	7	7	7
2024-04-03 08:34:54	37	ဟုတ်ပါသည်	သဘောတူပါသည်	C	Female	Urban	6	Healthcare	7	2	3	4	5	5	3	6	6	6	5	5	6	5	6	5	6	2	6	6
2024-04-03 08:42:22	32	ဟုတ်ပါသည်	သဘောတူပါသည်	C	Male	Urban	5	Healthcare	5	2	3	1	2	1	1	1	1	2	1	5	7	1	1	1	1	1	1	1
2024-04-03 08:58:18	32	ဟုတ်ပါသည်	သဘောတူပါသည်	C	Female	Urban	6	Healthcare	7	1	3	1	7	1	4	7	7	7	7	7	7	7	7	7	7	7	7	7
2024-04-03 09:13:25	38	ဟုတ်ပါသည်	သဘောတူပါသည်	C	Female	Urban	6	Non-healthcare	4	1	2	4	5	3	3	3	6	4	4	3	1	3	3	3	4	3	4	3
2024-04-03 09:14:43	33	ဟုတ်ပါသည်	သဘောတူပါသည်	C	Male	Urban	5	Healthcare	5	4	3	3	5	2	5	2	2	6	2	2	2	2	6	6	6	6	2	2
2024-04-03 09:28:45	70	ဟုတ်ပါသည်	သဘောတူပါသည်	E	Female	Urban	6	Healthcare	5	3	2	3	3	3	2	4	3	2	2	2	3	4	2	4	3	3	3	3
2024-04-03 09:33:24	30	ဟုတ်ပါသည်	သဘောတူပါသည်	B	Female	Urban	5	Healthcare	7	5	3	3	2	5	5	6	6	5	6	5	5	6	6	4	6	5	6	6
2024-04-03 09:52:24	30	ဟုတ်ပါသည်	သဘောတူပါသည်	B	Female	Urban	6	Healthcare	5	3	3	2	3	4	4	5	6	6	7	7	7	7	7	7	7	7	7	7
2024-04-03 09:53:48	43	ဟုတ်ပါသည်	သဘောတူပါသည်	D	Female	Urban	5	Non-healthcare	7	5	1	1	1	1	1	7	7	7	7	7	7	7	7	7	7	7	7	7
2024-04-03 09:57:37	30	ဟုတ်ပါသည်	သဘောတူပါသည်	B	Male	Rural	5	Healthcare	6	6	3	5	6	4	5	5	5	5	7	7	7	7	7	7	5	7	6	6
2024-04-03 10:05:00	37	ဟုတ်ပါသည်	သဘောတူပါသည်	C	Male	Urban	5	Healthcare	6	2	3	1	3	5	5	6	6	6	6	5	6	7	7	7	7	7	7	7
2024-04-03 10:13:04	30	ဟုတ်ပါသည်	သဘောတူပါသည်	B	Male	Urban	5	Healthcare	7	1	3	3	2	2	2	5	3	3	6	6	6	5	5	5	5	5	6	3
2024-04-03 10:15:44	20	ဟုတ်ပါသည်	သဘောတူပါသည်	A	Female	Urban	4	Unemployed	6	2	3	7	5	4	3	7	7	2	3	4	4	3	6	5	4	7	4	7
2024-04-03 10:20:02	27	ဟုတ်ပါသည်	သဘောတူပါသည်	B	Female	Urban	5	Healthcare	7	1	3	2	1	2	2	4	6	5	6	6	4	6	5	5	6	6	6	1
2024-04-03 10:21:29	31	ဟုတ်ပါသည်	သဘောတူပါသည်	B	Female	Urban	5	Healthcare	7	2	3	1	1	1	1	3	3	3	7	7	7	7	7	7	7	6	7	7
2024-04-03 10:25:29	28	ဟုတ်ပါသည်	သဘောတူပါသည်	B	Female	Urban	5	Non-healthcare	6	5	3	4	4	5	4	5	6	4	5	5	5	5	5	5	5	5	5	5
2024-04-03 10:25:33	30	ဟုတ်ပါသည်	သဘောတူပါသည်	B	Prefer not to say	Urban	5	Non-healthcare	3	1	2	1	7	2	1	1	3	7	7	7	7	7	7	7	7	7	7	7
2024-04-03 10:31:31	30	ဟုတ်ပါသည်	သဘောတူပါသည်	B	Male	Urban	5	Healthcare	7	1	3	7	6	6	6	7	7	7	7	7	7	7	7	7	7	7	7	7
2024-04-03 10:31:34	20	ဟုတ်ပါသည်	သဘောတူပါသည်	A	Male	Urban	3	Unemployed	7	1	1	7	1	7	7	7	7	7	7	7	7	7	7	7	7	7	7	7
2024-04-03 10:34:43	29	ဟုတ်ပါသည်	သဘောတူပါသည်	B	Female	Urban	5	Non-healthcare	7	5	3	2	6	5	4	7	7	7	7	7	7	6	6	7	7	7	7	7
2024-04-03 10:36:02	25	ဟုတ်ပါသည်	သဘောတူပါသည်	B	Female	Urban	6	Non-healthcare	5	3	3	2	5	1	3	5	5	5	5	3	4	6	6	6	5	6	6	6
2024-04-03 10:38:14	39	ဟုတ်ပါသည်	သဘောတူပါသည်	D	Male	Urban	6	Non-healthcare	7	3	2	1	1	1	5	5	5	5	7	7	7	5	7	7	7	5	7	5
2024-04-03 10:39:47	26	ဟုတ်ပါသည်	သဘောတူပါသည်	B	Female	Urban	4	Healthcare	5	1	3	4	5	4	1	5	6	6	4	4	5	4	3	3	7	5	5	5
2024-04-03 10:42:49	34	ဟုတ်ပါသည်	သဘောတူပါသည်	C	Female	Urban	3	Non-healthcare	7	1	1	7	7	1	1	7	7	7	1	1	1	1	1	1	1	1	1	1
2024-04-03 10:42:56	29	ဟုတ်ပါသည်	သဘောတူပါသည်	B	Male	Urban	5	Healthcare	5	5	3	1	2	1	1	1	2	3	2	2	2	2	2	2	2	2	2	2
2024-04-03 10:48:59	30	ဟုတ်ပါသည်	သဘောတူပါသည်	B	Female	Urban	5	Healthcare	7	3	3	1	1	1	1	2	3	3	4	3	3	2	1	3	3	3	2	3
2024-04-03 10:56:19	30	ဟုတ်ပါသည်	သဘောတူပါသည်	B	Male	Urban	5	Healthcare	7	1	3	4	4	7	5	4	7	7	7	7	7	7	7	7	7	7	7	7
2024-04-03 11:04:24	34	ဟုတ်ပါသည်	သဘောတူပါသည်	C	Female	Urban	5	Non-healthcare	6	1	3	6	6	6	4	6	7	7	7	4	7	7	7	7	7	7	7	7
2024-04-03 11:06:29	31	ဟုတ်ပါသည်	သဘောတူပါသည်	B	Male	Urban	5	Non-healthcare	7	7	1	6	5	6	5	4	4	5	4	1	1	3	1	1	1	3	1	2
2024-04-03 11:06:45	20	ဟုတ်ပါသည်	သဘောတူပါသည်	A	Female	Urban	4	Unemployed	7	7	1	7	6	5	3	6	6	6	7	7	7	7	6	6	7	6	7	7
2024-04-03 11:08:02	28	ဟုတ်ပါသည်	သဘောတူပါသည်	B	Female	Urban	5	Non-healthcare	3	3	3	7	7	6	7	7	7	7	7	6	6	6	6	5	4	5	5	5
2024-04-03 11:08:10	30	ဟုတ်ပါသည်	သဘောတူပါသည်	B	Male	Urban	5	Healthcare	7	1	3	1	1	1	4	4	4	4	6	6	6	6	6	6	6	5	4	4
2024-04-03 11:11:07	30	ဟုတ်ပါသည်	သဘောတူပါသည်	B	Female	Urban	5	Healthcare	6	5	3	3	5	5	4	5	5	6	6	4	6	5	5	5	5	6	5	5
2024-04-03 11:14:25	25	ဟုတ်ပါသည်	သဘောတူပါသည်	B	Male	Urban	5	Healthcare	6	2	2	5	5	4	5	5	5	4	5	5	5	6	6	5	4	5	5	5
2024-04-03 11:14:32	25	ဟုတ်ပါသည်	သဘောတူပါသည်	B	Female	Urban	5	Healthcare	7	7	3	1	7	3	1	5	5	6	1	1	1	3	1	1	7	2	4	7
2024-04-03 11:20:13	29	ဟုတ်ပါသည်	သဘောတူပါသည်	B	Female	Urban	5	Healthcare	7	1	3	5	7	1	1	7	7	7	7	7	7	7	5	6	7	6	4	4
2024-04-03 11:23:13	29	ဟုတ်ပါသည်	သဘောတူပါသည်	B	Female	Urban	6	Non-healthcare	5	2	3	1	7	2	2	5	7	4	2	2	5	7	5	4	7	5	6	7
2024-04-03 11:24:54	30	ဟုတ်ပါသည်	သဘောတူပါသည်	B	Male	Urban	5	Healthcare	7	7	3	1	1	1	1	2	2	2	2	4	4	2	2	2	2	2	2	2
2024-04-03 11:30:47	29	ဟုတ်ပါသည်	သဘောတူပါသည်	B	Female	Urban	5	Non-healthcare	7	1	3	1	7	1	1	7	7	7	3	2	1	3	3	6	6	1	1	1
2024-04-03 11:31:28	30	ဟုတ်ပါသည်	သဘောတူပါသည်	B	Female	Urban	5	Healthcare	7	1	3	3	4	4	4	5	5	4	4	3	4	4	4	4	6	6	5	3
2024-04-03 11:32:07	30	ဟုတ်ပါသည်	သဘောတူပါသည်	B	Female	Urban	6	Non-healthcare	7	1	3	1	1	1	1	4	4	4	1	1	1	1	1	4	1	4	4	1
2024-04-03 11:35:47	26	ဟုတ်ပါသည်	သဘောတူပါသည်	B	Female	Urban	5	Healthcare	6	2	3	3	3	3	1	6	6	5	2	2	6	6	6	6	6	6	6	6
2024-04-03 11:35:48	38	ဟုတ်ပါသည်	သဘောတူပါသည်	C	Female	Urban	5	Non-healthcare	5	5	2	4	5	3	3	3	3	3	5	3	5	3	3	3	3	3	3	3
2024-04-03 11:41:30	21	ဟုတ်ပါသည်	သဘောတူပါသည်	A	Female	Urban	4	Healthcare	7	7	3	4	3	3	5	7	7	7	7	7	7	7	5	6	7	7	7	5
2024-04-03 11:42:37	30	ဟုတ်ပါသည်	သဘောတူပါသည်	B	Female	Urban	5	Healthcare	7	3	3	5	4	5	4	5	6	5	7	7	7	7	6	6	5	6	6	6
2024-04-03 11:43:18	31	ဟုတ်ပါသည်	သဘောတူပါသည်	B	Male	Urban	6	Non-healthcare	6	2	3	7	6	7	7	7	7	7	7	7	7	7	7	7	7	5	7	7
2024-04-03 11:51:03	24	ဟုတ်ပါသည်	သဘောတူပါသည်	A	Female	Urban	4	Non-healthcare	5	4	3	2	6	2	2	7	7	7	5	2	6	7	2	2	3	5	5	5
2024-04-03 11:57:07	31	ဟုတ်ပါသည်	သဘောတူပါသည်	B	Female	Urban	5	Non-healthcare	6	2	3	4	3	3	2	4	5	5	5	5	7	5	6	6	7	6	7	7
2024-04-03 11:59:41	28	ဟုတ်ပါသည်	သဘောတူပါသည်	B	Female	Urban	5	Healthcare	7	1	3	1	1	1	2	4	5	4	4	4	4	4	7	7	2	4	3	3
2024-04-03 12:04:17	42	ဟုတ်ပါသည်	သဘောတူပါသည်	D	Female	Urban	5	Non-healthcare	4	4	2	4	5	3	4	6	6	5	6	6	6	6	6	6	6	6	6	6
2024-04-03 12:04:41	30	ဟုတ်ပါသည်	သဘောတူပါသည်	B	Female	Urban	5	Non-healthcare	6	1	3	3	6	6	5	7	7	5	7	7	7	7	7	7	7	5	7	7
2024-04-03 12:05:04	38	ဟုတ်ပါသည်	သဘောတူပါသည်	C	Male	Urban	5	Healthcare	6	5	3	3	3	3	3	5	5	5	5	5	5	5	5	5	4	4	5	5
2024-04-03 12:10:31	34	ဟုတ်ပါသည်	သဘောတူပါသည်	C	Male	Urban	5	Non-healthcare	5	4	3	5	4	6	5	5	5	4	6	7	7	7	7	7	7	7	7	7
2024-04-03 12:15:35	29	ဟုတ်ပါသည်	သဘောတူပါသည်	B	Female	Rural	5	Healthcare	7	1	3	4	4	4	5	3	5	5	5	6	6	5	6	6	6	4	5	5
2024-04-03 12:15:56	30	ဟုတ်ပါသည်	သဘောတူပါသည်	B	Male	Rural	5	Healthcare	6	5	3	5	6	4	4	4	4	6	7	5	5	5	5	5	5	5	5	5
2024-04-03 12:18:47	36	ဟုတ်ပါသည်	သဘောတူပါသည်	C	Prefer not to say	Urban	6	Healthcare	7	3	3	6	6	5	1	2	2	2	2	1	2	1	1	1	2	1	1	3
2024-04-03 12:31:29	21	ဟုတ်ပါသည်	သဘောတူပါသည်	A	Male	Urban	6	Non-healthcare	7	1	2	6	5	6	7	7	7	7	7	7	5	7	3	6	5	3	5	4
2024-04-03 12:35:20	30	ဟုတ်ပါသည်	သဘောတူပါသည်	B	Female	Urban	5	Healthcare	6	2	3	2	2	3	1	2	1	2	1	1	1	1	1	1	3	1	2	2
2024-04-03 12:37:43	33	ဟုတ်ပါသည်	သဘောတူပါသည်	C	Male	Urban	5	Non-healthcare	5	5	3	2	6	1	1	5	6	6	2	2	2	2	2	2	2	2	5	5
2024-04-03 12:44:29	30	ဟုတ်ပါသည်	သဘောတူပါသည်	B	Male	Urban	5	Healthcare	6	5	3	5	4	5	4	5	5	5	6	5	5	6	5	5	5	6	5	5
2024-04-03 12:45:19	40	ဟုတ်ပါသည်	သဘောတူပါသည်	D	Male	Urban	5	Healthcare	7	1	3	5	5	5	5	5	6	5	7	6	6	6	7	6	7	6	3	6
2024-04-03 12:55:23	28	ဟုတ်ပါသည်	သဘောတူပါသည်	B	Male	Urban	6	Non-healthcare	7	2	1	6	3	4	3	4	6	5	6	6	6	7	6	6	6	5	6	6
2024-04-03 13:02:39	29	ဟုတ်ပါသည်	သဘောတူပါသည်	B	Female	Urban	5	Healthcare	7	2	3	1	2	1	1	1	1	1	1	1	7	1	1	1	1	1	1	1
2024-04-03 13:03:28	33	ဟုတ်ပါသည်	သဘောတူပါသည်	C	Male	Urban	5	Healthcare	7	4	3	4	6	4	4	6	5	6	6	6	6	6	6	6	6	6	5	5
2024-04-03 13:07:28	26	ဟုတ်ပါသည်	သဘောတူပါသည်	B	Male	Urban	6	Unemployed	6	7	2	2	7	2	2	7	4	7	7	6	6	4	4	4	7	6	7	7
2024-04-03 13:10:04	32	ဟုတ်ပါသည်	သဘောတူပါသည်	C	Female	Urban	6	Non-healthcare	6	3	3	3	5	5	4	6	5	5	4	4	5	6	6	6	5	5	6	5
2024-04-03 13:12:59	38	ဟုတ်ပါသည်	သဘောတူပါသည်	C	Male	Urban	6	Healthcare	6	2	3	2	2	2	2	2	2	2	2	2	2	2	2	2	2	2	2	2
2024-04-03 13:13:57	31	ဟုတ်ပါသည်	သဘောတူပါသည်	B	Female	Urban	5	Non-healthcare	3	4	1	4	3	3	5	7	5	4	7	6	6	7	6	7	6	4	5	5
2024-04-03 13:14:38	31	ဟုတ်ပါသည်	သဘောတူပါသည်	B	Male	Urban	5	Healthcare	7	5	3	6	6	4	5	7	7	7	7	7	7	7	7	7	7	7	7	7
2024-04-03 13:14:59	35	ဟုတ်ပါသည်	သဘောတူပါသည်	C	Female	Urban	5	Non-healthcare	6	6	3	1	5	1	1	4	7	7	6	6	6	6	7	7	7	7	7	7
2024-04-03 13:15:13	31	ဟုတ်ပါသည်	သဘောတူပါသည်	B	Male	Urban	6	Healthcare	7	2	3	1	7	1	1	1	1	1	1	1	1	1	1	1	1	1	1	1
2024-04-03 13:15:17	42	ဟုတ်ပါသည်	သဘောတူပါသည်	D	Female	Urban	5	Non-healthcare	7	1	1	4	4	1	1	7	7	7	7	7	7	7	7	7	7	7	7	7
2024-04-03 13:16:54	34	ဟုတ်ပါသည်	သဘောတူပါသည်	C	Male	Urban	5	Healthcare	7	5	3	7	4	4	7	7	7	7	7	7	7	7	7	7	7	7	7	7
2024-04-03 13:20:16	30	ဟုတ်ပါသည်	သဘောတူပါသည်	B	Female	Urban	5	Healthcare	7	1	3	7	4	1	1	1	4	7	7	7	7	7	7	7	5	7	7	7
2024-04-03 13:22:43	25	ဟုတ်ပါသည်	သဘောတူပါသည်	B	Female	Urban	5	Non-healthcare	7	2	2	4	7	7	7	7	7	7	7	7	7	7	7	7	7	7	7	7
2024-04-03 13:24:56	29	ဟုတ်ပါသည်	သဘောတူပါသည်	B	Female	Urban	5	Non-healthcare	4	4	1	6	3	3	4	5	6	5	4	7	7	6	6	6	4	4	4	6
2024-04-03 13:36:37	40	ဟုတ်ပါသည်	သဘောတူပါသည်	D	Male	Urban	5	Non-healthcare	7	3	2	7	7	7	7	7	6	1	7	7	7	7	7	1	7	7	7	7
2024-04-03 13:37:03	35	ဟုတ်ပါသည်	သဘောတူပါသည်	C	Male	Urban	6	Healthcare	6	2	3	2	2	1	1	2	2	6	1	1	2	2	1	2	1	1	1	2
2024-04-03 13:38:11	38	ဟုတ်ပါသည်	သဘောတူပါသည်	C	Female	Urban	6	Non-healthcare	7	4	3	6	4	5	6	5	6	4	6	5	5	4	6	4	5	5	5	6
2024-04-03 13:41:50	30	ဟုတ်ပါသည်	သဘောတူပါသည်	B	Female	Urban	6	Non-healthcare	7	1	1	1	1	1	1	7	7	7	4	5	1	7	7	7	3	1	5	2
2024-04-03 13:54:17	29	ဟုတ်ပါသည်	သဘောတူပါသည်	B	Male	Urban	6	Non-healthcare	5	6	2	3	6	4	4	6	6	6	6	6	6	6	6	6	6	6	6	6
2024-04-03 14:02:46	35	ဟုတ်ပါသည်	သဘောတူပါသည်	C	Female	Urban	5	Healthcare	6	4	3	6	1	1	1	6	6	1	6	1	4	6	2	2	2	2	2	1
2024-04-03 14:04:42	33	ဟုတ်ပါသည်	သဘောတူပါသည်	C	Female	Urban	5	Non-healthcare	6	2	3	2	4	2	2	4	6	6	2	2	2	4	4	5	4	4	4	4
2024-04-03 14:22:18	49	ဟုတ်ပါသည်	သဘောတူပါသည်	E	Male	Urban	5	Non-healthcare	5	3	3	7	7	7	4	7	7	7	7	7	7	5	5	5	7	1	4	5
2024-04-03 14:53:58	38	ဟုတ်ပါသည်	သဘောတူပါသည်	C	Male	Urban	5	Non-healthcare	7	5	2	4	4	7	4	7	7	7	7	7	6	5	6	7	7	6	6	5
2024-04-03 15:05:10	20	ဟုတ်ပါသည်	သဘောတူပါသည်	A	Male	Urban	4	Unemployed	6	2	3	7	7	7	7	7	7	7	7	7	7	7	7	7	7	7	7	7
2024-04-03 15:21:26	27	ဟုတ်ပါသည်	သဘောတူပါသည်	B	Male	Urban	5	Non-healthcare	6	3	2	7	6	2	4	4	7	7	6	6	2	2	2	6	2	2	2	2
2024-04-03 15:25:59	30	ဟုတ်ပါသည်	သဘောတူပါသည်	B	Female	Urban	5	Non-healthcare	7	1	2	5	5	5	5	5	5	5	5	5	7	7	7	7	7	7	7	7
2024-04-03 15:44:12	30	ဟုတ်ပါသည်	သဘောတူပါသည်	B	Female	Urban	5	Non-healthcare	2	3	3	1	6	4	1	4	6	4	7	7	7	6	6	6	6	4	4	4
2024-04-03 15:48:03	29	ဟုတ်ပါသည်	သဘောတူပါသည်	B	Male	Urban	5	Healthcare	6	2	3	1	3	1	1	2	5	6	6	6	6	6	4	5	6	5	5	5
2024-04-03 15:58:12	25	ဟုတ်ပါသည်	သဘောတူပါသည်	B	Female	Urban	5	Non-healthcare	6	5	3	1	4	1	1	2	3	3	2	2	2	2	2	2	3	3	2	1
2024-04-03 16:01:52	30	ဟုတ်ပါသည်	သဘောတူပါသည်	B	Female	Urban	5	Non-healthcare	4	5	3	3	4	3	3	5	6	6	5	6	6	6	5	6	6	5	6	5
2024-04-03 16:05:41	30	ဟုတ်ပါသည်	သဘောတူပါသည်	B	Female	Urban	5	Healthcare	6	4	3	3	3	3	2	4	4	3	2	2	3	3	3	3	5	5	5	5
2024-04-03 16:16:33	33	ဟုတ်ပါသည်	သဘောတူပါသည်	C	Female	Urban	4	Healthcare	7	1	1	1	6	4	2	7	1	7	7	7	7	7	7	7	7	7	7	4
2024-04-03 16:18:16	41	ဟုတ်ပါသည်	သဘောတူပါသည်	D	Female	Urban	6	Non-healthcare	7	5	3	6	7	3	5	6	7	6	7	7	7	7	6	6	6	7	7	6
2024-04-03 16:20:01	39	ဟုတ်ပါသည်	သဘောတူပါသည်	D	Female	Urban	6	Healthcare	7	3	3	1	1	1	1	4	4	4	7	7	7	4	5	5	5	2	2	7
2024-04-03 16:20:35	29	ဟုတ်ပါသည်	သဘောတူပါသည်	B	Female	Urban	5	Healthcare	7	6	3	6	7	6	6	7	6	6	7	7	7	7	7	7	7	7	7	7
2024-04-03 16:27:59	31	ဟုတ်ပါသည်	သဘောတူပါသည်	B	Male	Urban	5	Non-healthcare	7	1	3	4	5	7	7	5	7	7	7	7	7	7	7	7	7	7	7	7
2024-04-03 16:33:24	31	ဟုတ်ပါသည်	သဘောတူပါသည်	B	Female	Urban	5	Non-healthcare	5	3	1	4	4	5	4	5	6	4	5	4	4	4	4	4	5	4	4	5
2024-04-03 16:35:14	26	ဟုတ်ပါသည်	သဘောတူပါသည်	B	Female	Urban	6	Unemployed	7	4	3	5	5	5	5	6	5	4	5	4	5	5	5	6	4	5	5	5
2024-04-03 17:06:27	41	ဟုတ်ပါသည်	သဘောတူပါသည်	D	Female	Urban	6	Healthcare	6	5	3	6	4	5	5	3	4	5	6	6	7	6	6	6	6	7	6	6
2024-04-03 17:23:44	29	ဟုတ်ပါသည်	သဘောတူပါသည်	B	Female	Urban	5	Healthcare	6	5	3	7	2	7	7	6	5	3	5	5	4	6	6	6	6	6	6	6
2024-04-03 17:27:12	33	ဟုတ်ပါသည်	သဘောတူပါသည်	C	Female	Urban	5	Healthcare	7	2	3	1	6	1	1	7	6	6	7	2	6	5	4	4	7	6	7	7
2024-04-03 17:30:44	33	ဟုတ်ပါသည်	သဘောတူပါသည်	C	Female	Urban	6	Healthcare	5	2	3	1	2	1	3	4	4	5	3	2	4	5	5	5	3	1	2	2
2024-04-03 17:49:51	41	ဟုတ်ပါသည်	သဘောတူပါသည်	D	Female	Urban	6	Non-healthcare	5	3	3	4	4	4	4	6	7	7	7	7	7	7	7	7	5	7	6	4
2024-04-03 17:58:53	47	ဟုတ်ပါသည်	သဘောတူပါသည်	E	Female	Urban	5	Non-healthcare	6	2	1	6	6	2	2	6	7	7	2	5	2	6	6	6	1	7	7	7
2024-04-03 18:15:21	31	ဟုတ်ပါသည်	သဘောတူပါသည်	B	Female	Urban	5	Non-healthcare	5	4	3	2	2	2	2	2	2	2	2	2	2	2	2	2	2	2	2	2
2024-04-03 18:17:09	36	ဟုတ်ပါသည်	သဘောတူပါသည်	C	Female	Urban	6	Healthcare	7	7	3	3	2	6	6	7	3	6	4	2	6	6	6	6	5	5	5	5
2024-04-03 18:22:12	58	ဟုတ်ပါသည်	သဘောတူပါသည်	E	Male	Urban	6	Non-healthcare	4	5	3	3	5	3	3	5	7	6	7	7	7	7	7	7	7	7	7	6
2024-04-03 18:23:53	37	ဟုတ်ပါသည်	သဘောတူပါသည်	C	Female	Urban	5	Healthcare	5	4	3	2	5	2	2	4	4	4	3	5	3	3	4	4	4	4	4	4
2024-04-03 18:50:02	30	ဟုတ်ပါသည်	သဘောတူပါသည်	B	Female	Urban	5	Non-healthcare	7	1	3	2	1	5	4	5	6	6	7	7	7	7	7	7	7	7	7	7
2024-04-03 19:35:44	32	ဟုတ်ပါသည်	သဘောတူပါသည်	C	Female	Urban	5	Healthcare	5	4	3	4	6	4	4	7	5	6	6	6	6	7	7	6	5	7	7	7
2024-04-03 19:36:32	64	ဟုတ်ပါသည်	သဘောတူပါသည်	E	Female	Urban	6	Unemployed	7	1	2	5	6	5	5	6	6	6	7	7	7	7	7	7	7	7	7	7
2024-04-03 19:41:40	30	ဟုတ်ပါသည်	သဘောတူပါသည်	B	Female	Urban	5	Healthcare	7	1	3	1	1	2	2	1	1	1	7	7	7	7	1	7	7	1	2	7
2024-04-03 20:33:30	29	ဟုတ်ပါသည်	သဘောတူပါသည်	B	Female	Urban	5	Unemployed	6	6	1	1	1	1	1	1	3	3	1	1	1	1	1	2	1	1	6	6
2024-04-03 20:46:37	38	ဟုတ်ပါသည်	သဘောတူပါသည်	C	Female	Urban	6	Healthcare	7	2	2	1	7	1	1	2	6	4	5	4	7	7	7	7	7	4	7	7
2024-04-03 20:48:10	49	ဟုတ်ပါသည်	သဘောတူပါသည်	E	Male	Urban	5	Non-healthcare	3	4	2	7	7	7	7	7	7	6	6	7	7	7	7	7	7	7	7	7
2024-04-03 20:56:11	54	ဟုတ်ပါသည်	သဘောတူပါသည်	E	Female	Urban	5	Healthcare	6	4	2	5	3	5	3	5	3	6	2	1	2	3	1	2	2	2	3	3
2024-04-03 21:01:41	60	ဟုတ်ပါသည်	သဘောတူပါသည်	E	Female	Urban	6	Non-healthcare	4	4	2	5	6	6	5	4	5	5	6	1	4	5	6	6	7	5	4	6
2024-04-03 21:14:03	27	ဟုတ်ပါသည်	သဘောတူပါသည်	B	Female	Urban	5	Healthcare	6	2	2	6	6	5	5	6	7	6	7	7	7	6	6	7	7	7	7	7
2024-04-03 21:27:48	32	ဟုတ်ပါသည်	သဘောတူပါသည်	C	Male	Urban	5	Healthcare	6	2	3	4	4	4	4	6	6	5	5	5	5	6	6	6	6	4	5	5
2024-04-03 21:52:45	31	ဟုတ်ပါသည်	သဘောတူပါသည်	B	Male	Urban	5	Non-healthcare	5	4	2	1	4	4	2	2	3	4	3	3	3	3	3	3	6	4	3	3
2024-04-03 21:53:21	34	ဟုတ်ပါသည်	သဘောတူပါသည်	C	Male	Urban	5	Healthcare	7	2	3	3	2	3	3	3	2	3	2	3	3	3	3	3	3	3	3	3
2024-04-03 22:00:07	41	ဟုတ်ပါသည်	သဘောတူပါသည်	D	Female	Urban	6	Non-healthcare	6	3	3	3	5	3	5	6	6	6	6	6	6	6	6	6	6	6	6	6
2024-04-03 22:08:17	31	ဟုတ်ပါသည်	သဘောတူပါသည်	B	Female	Urban	5	Unemployed	7	3	3	4	7	4	5	5	7	7	7	7	7	7	7	7	7	7	5	5
2024-04-03 22:15:57	31	ဟုတ်ပါသည်	သဘောတူပါသည်	B	Male	Urban	6	Healthcare	5	6	3	5	5	5	5	5	5	5	5	5	5	5	5	5	5	5	5	5
2024-04-03 23:59:51	25	ဟုတ်ပါသည်	သဘောတူပါသည်	B	Female	Urban	4	Non-healthcare	6	3	1	6	6	4	4	6	5	6	7	7	7	5	5	4	6	3	2	6
2024-04-04 00:02:49	36	ဟုတ်ပါသည်	သဘောတူပါသည်	C	Male	Urban	5	Healthcare	5	3	3	1	1	1	1	1	1	1	1	1	1	1	1	1	1	1	4	7
2024-04-04 00:28:28	28	ဟုတ်ပါသည်	သဘောတူပါသည်	B	Female	Urban	5	Unemployed	7	1	3	7	7	1	1	1	1	1	1	1	1	1	1	1	1	1	1	1
2024-04-04 01:19:54	19	ဟုတ်ပါသည်	သဘောတူပါသည်	A	Female	Urban	4	Unemployed	6	2	1	3	5	4	4	5	4	5	6	7	7	6	4	6	5	7	6	6
2024-04-04 01:38:06	29	ဟုတ်ပါသည်	သဘောတူပါသည်	B	Female	Urban	5	Healthcare	7	1	3	5	5	5	5	7	7	7	7	7	7	7	7	7	7	5	6	7
2024-04-04 01:55:18	30	ဟုတ်ပါသည်	သဘောတူပါသည်	B	Female	Urban	5	Healthcare	7	4	3	2	6	2	2	1	6	6	6	6	6	6	6	6	6	6	6	6
2024-04-04 04:19:26	30	ဟုတ်ပါသည်	သဘောတူပါသည်	B	Female	Urban	5	Healthcare	5	3	3	1	5	2	2	3	3	3	6	6	6	6	6	6	6	6	6	6
2024-04-04 04:22:43	27	ဟုတ်ပါသည်	သဘောတူပါသည်	B	Female	Urban	6	Non-healthcare	7	7	3	7	5	6	5	7	4	4	4	4	4	4	4	4	4	7	5	4
2024-04-04 04:48:09	47	ဟုတ်ပါသည်	သဘောတူပါသည်	E	Male	Urban	5	Healthcare	7	6	3	1	4	1	1	3	5	5	5	5	5	5	5	5	5	5	3	5
2024-04-04 06:01:02	29	ဟုတ်ပါသည်	သဘောတူပါသည်	B	Female	Urban	5	Non-healthcare	6	4	3	4	5	6	6	7	7	7	7	7	7	7	7	7	7	7	7	7
2024-04-04 06:55:07	32	ဟုတ်ပါသည်	သဘောတူပါသည်	C	Male	Urban	5	Non-healthcare	7	7	2	1	1	1	1	1	1	1	1	1	1	1	1	1	1	1	1	1
2024-04-04 07:50:54	30	ဟုတ်ပါသည်	သဘောတူပါသည်	B	Female	Urban	5	Non-healthcare	6	3	2	5	7	3	3	3	3	3	3	3	3	3	3	3	3	7	3	2
2024-04-04 08:55:24	67	ဟုတ်ပါသည်	သဘောတူပါသည်	E	Male	Urban	5	Non-healthcare	5	3	2	1	7	1	7	4	7	1	1	1	1	1	1	4	4	7	1	2
2024-04-04 10:23:21	41	ဟုတ်ပါသည်	သဘောတူပါသည်	D	Male	Urban	4	Non-healthcare	4	5	1	4	4	4	4	4	5	4	4	4	4	4	4	4	4	4	4	4
2024-04-04 10:32:25	30	ဟုတ်ပါသည်	သဘောတူပါသည်	B	Male	Urban	5	Healthcare	6	4	3	2	6	2	2	6	6	6	2	2	6	6	4	6	6	6	6	6
2024-04-04 11:05:31	30	ဟုတ်ပါသည်	သဘောတူပါသည်	B	Female	Urban	5	Healthcare	7	3	3	1	4	1	1	4	2	4	3	1	1	4	5	5	7	7	3	4
2024-04-05 04:28:13	27	ဟုတ်ပါသည်	သဘောတူပါသည်	B	Female	Urban	5	Non-healthcare	5	5	1	2	6	6	2	6	7	7	7	7	7	7	7	7	7	7	7	7
2024-04-05 05:23:03	40	ဟုတ်ပါသည်	သဘောတူပါသည်	D	Female	Urban	6	Non-healthcare	7	1	2	7	1	1	1	5	5	4	1	7	7	4	4	4	7	4	7	7
2024-04-05 08:01:56	54	ဟုတ်ပါသည်	သဘောတူပါသည်	E	Female	Urban	5	Non-healthcare	6	5	2	3	3	3	2	4	5	3	4	2	2	2	2	2	4	3	5	4
2024-04-05 18:50:39	57	ဟုတ်ပါသည်	သဘောတူပါသည်	E	Male	Urban	2	Non-healthcare	3	3	2	4	4	4	4	4	4	4	4	3	1	1	1	4	4	4	4	4
2024-04-06 00:22:37	28	ဟုတ်ပါသည်	သဘောတူပါသည်	B	Male	Urban	5	Non-healthcare	7	1	3	3	3	3	3	5	5	7	7	6	6	7	7	7	6	6	7	7
2024-04-06 08:21:18	30	ဟုတ်ပါသည်	သဘောတူပါသည်	B	Female	Urban	5	Healthcare	6	2	3	3	4	3	4	5	3	5	5	3	4	5	5	6	7	6	5	5
2024-04-06 15:33:16	28	ဟုတ်ပါသည်	သဘောတူပါသည်	B	Female	Urban	5	Non-healthcare	5	2	1	2	6	5	3	5	6	3	3	3	3	3	3	3	3	3	5	3
2024-04-06 16:05:04	36	ဟုတ်ပါသည်	သဘောတူပါသည်	C	Female	Urban	5	Non-healthcare	4	6	2	5	7	4	4	4	6	5	5	6	6	6	6	5	5	5	6	5
2024-04-06 19:00:58	37	ဟုတ်ပါသည်	သဘောတူပါသည်	C	Female	Urban	5	Healthcare	7	1	3	4	4	4	4	4	4	4	4	4	4	4	4	4	4	4	4	4
2024-04-12 20:17:10	22	ဟုတ်ပါသည်	သဘောတူပါသည်	A	Male	Urban	4	Healthcare	7	2	3	4	3	7	2	7	7	7	7	5	6	6	7	7	7	7	7	6
2024-04-13 22:01:53	37	ဟုတ်ပါသည်	သဘောတူပါသည်	C	Female	Urban	6	Healthcare	7	1	3	6	4	6	5	6	7	7	5	3	6	7	7	7	7	7	7	7
2024-04-15 13:39:24	27	ဟုတ်ပါသည်	သဘောတူပါသည်	B	Female	Urban	6	Non-healthcare	4	5	3	5	4	4	4	3	3	3	3	4	5	3	4	4	4	4	4	5
2024-04-28 21:05:11	29	ဟုတ်ပါသည်	သဘောတူပါသည်	B	Female	Rural	5	Non-healthcare	7	1	1	7	7	7	2	1	1	1	1	1	1	1	1	1	1	1	1	1
2024-05-08 22:08:26	27	ဟုတ်ပါသည်	သဘောတူပါသည်	B	Male	Urban	4	Healthcare	7	1	3	4	7	4	4	4	6	5	7	6	7	5	7	4	4	3	7	7
2024-05-08 22:11:15	45	ဟုတ်ပါသည်	သဘောတူပါသည်	D	Female	Urban	6	Non-healthcare	7	1	3	2	6	2	4	7	2	3	7	7	2	5	1	7	5	7	7	7
2024-05-09 09:24:43	19	ဟုတ်ပါသည်	သဘောတူပါသည်	A	Female	Urban	3	Unemployed	5	3	2	6	7	6	3	5	4	4	7	1	6	5	5	6	6	7	7	7
2024-05-09 09:28:52	40	ဟုတ်ပါသည်	သဘောတူပါသည်	D	Female	Urban	2	Non-healthcare	5	3	2	3	3	3	3	3	3	3	3	3	7	3	3	3	3	3	7	3
2024-05-09 09:32:52	21	ဟုတ်ပါသည်	သဘောတူပါသည်	A	Female	Rural	2	Unemployed	4	4	1	4	3	3	6	4	4	1	1	1	4	6	6	6	1	7	4	1
2024-05-09 09:34:48	32	ဟုတ်ပါသည်	သဘောတူပါသည်	C	Female	Urban	4	Healthcare	7	1	3	7	1	1	1	1	1	1	1	1	1	1	1	1	1	1	1	1
2024-05-09 10:02:20	32	ဟုတ်ပါသည်	သဘောတူပါသည်	C	Prefer not to say	Rural	4	Healthcare	6	1	3	1	7	7	1	1	1	7	1	1	7	1	1	1	1	7	1	1
2024-05-09 10:05:14	72	ဟုတ်ပါသည်	သဘောတူပါသည်	E	Female	Rural	2	Unemployed	4	6	1	7	1	1	1	2	6	7	7	1	5	1	6	7	1	1	1	1
2024-05-09 10:06:56	35	ဟုတ်ပါသည်	သဘောတူပါသည်	C	Female	Rural	5	Non-healthcare	7	2	2	4	1	1	1	5	5	5	1	2	2	3	3	4	3	2	3	2
2024-05-09 10:09:11	20	ဟုတ်ပါသည်	သဘောတူပါသည်	A	Female	Rural	4	Non-healthcare	7	2	2	3	1	5	7	1	1	3	1	1	1	1	1	1	3	4	4	7
2024-05-09 10:10:43	63	ဟုတ်ပါသည်	သဘောတူပါသည်	E	Male	Urban	2	Unemployed	5	4	3	2	2	5	3	4	5	7	3	3	3	2	5	2	3	3	5	5
2024-05-09 10:12:11	31	ဟုတ်ပါသည်	သဘောတူပါသည်	B	Female	Rural	5	Non-healthcare	7	1	2	7	1	1	1	1	2	1	2	1	1	1	2	1	3	2	1	2
2024-05-09 10:13:50	70	ဟုတ်ပါသည်	သဘောတူပါသည်	E	Male	Rural	2	Non-healthcare	2	4	2	1	2	1	3	7	6	5	3	3	3	7	5	6	5	2	2	7
2024-05-10 10:04:04	64	ဟုတ်ပါသည်	သဘောတူပါသည်	E	Male	Urban	2	Unemployed	6	3	1	2	2	2	7	7	7	1	2	7	7	2	7	2	2	2	7	7
2024-05-10 10:05:54	60	ဟုတ်ပါသည်	သဘောတူပါသည်	E	Female	Rural	5	Non-healthcare	2	2	2	1	1	2	2	4	3	5	2	3	2	1	1	2	1	1	1	1
2024-05-10 10:07:37	57	ဟုတ်ပါသည်	သဘောတူပါသည်	E	Male	Rural	2	Non-healthcare	7	1	1	2	2	2	7	7	7	1	7	2	7	2	2	7	7	7	2	7
2024-05-10 10:11:23	60	ဟုတ်ပါသည်	သဘောတူပါသည်	E	Male	Rural	2	Non-healthcare	5	4	1	1	2	1	1	1	1	1	1	1	1	7	1	7	1	1	3	1
2024-05-10 10:14:23	29	ဟုတ်ပါသည်	သဘောတူပါသည်	B	Female	Rural	5	Non-healthcare	7	1	2	1	7	1	7	7	1	1	7	7	7	7	1	1	1	1	7	1
2024-05-10 11:05:51	47	ဟုတ်ပါသည်	သဘောတူပါသည်	E	Female	Rural	3	Non-healthcare	7	7	2	3	4	3	4	4	5	4	3	3	3	5	5	4	5	4	3	6
2024-05-11 12:47:48	26	ဟုတ်ပါသည်	သဘောတူပါသည်	B	Male	Rural	2	Non-healthcare	1	7	2	7	7	1	1	7	7	7	7	7	7	7	7	7	7	7	7	1
2024-05-13 10:24:33	38	ဟုတ်ပါသည်	သဘောတူပါသည်	C	Male	Rural	5	Non-healthcare	1	7	2	7	1	1	1	1	1	7	1	1	7	1	1	7	1	7	7	1
2024-05-13 11:19:01	37	ဟုတ်ပါသည်	သဘောတူပါသည်	C	Female	Rural	2	Non-healthcare	7	1	2	7	1	1	7	7	1	1	1	1	1	7	7	1	7	7	7	1
2024-05-13 11:25:39	20	ဟုတ်ပါသည်	သဘောတူပါသည်	A	Female	Rural	4	Unemployed	7	7	1	6	7	7	7	2	2	3	4	7	5	7	3	7	1	7	6	6
2024-05-13 11:28:15	25	ဟုတ်ပါသည်	သဘောတူပါသည်	B	Male	Rural	2	Non-healthcare	1	1	1	2	3	4	5	6	1	1	1	1	1	6	4	1	3	3	4	1
2024-05-13 11:31:56	50	ဟုတ်ပါသည်	သဘောတူပါသည်	E	Female	Urban	2	Non-healthcare	4	3	2	1	1	1	1	2	1	7	7	7	1	1	1	1	7	2	1	1
2024-05-13 11:46:28	22	ဟုတ်ပါသည်	သဘောတူပါသည်	A	Female	Rural	4	Healthcare	7	1	3	7	7	7	7	7	7	7	7	7	7	2	3	4	1	2	3	3
2024-05-13 11:53:06	19	ဟုတ်ပါသည်	သဘောတူပါသည်	A	Female	Rural	4	Unemployed	7	7	1	7	7	7	7	7	5	4	4	5	4	4	5	5	4	3	4	4
2024-05-13 11:55:16	19	ဟုတ်ပါသည်	သဘောတူပါသည်	A	Female	Urban	2	Unemployed	7	1	2	4	3	4	5	5	7	4	5	1	1	6	1	1	3	5	4	7
2024-05-13 12:13:24	34	ဟုတ်ပါသည်	သဘောတူပါသည်	C	Female	Rural	2	Non-healthcare	7	1	2	7	7	1	1	1	1	7	1	5	7	1	7	5	5	5	7	7
2024-05-13 12:21:00	29	ဟုတ်ပါသည်	သဘောတူပါသည်	B	Female	Rural	2	Non-healthcare	7	1	2	2	7	1	1	1	1	7	1	7	7	1	7	7	7	1	7	7
2024-05-13 12:22:47	18	ဟုတ်ပါသည်	သဘောတူပါသည်	A	Female	Rural	3	Non-healthcare	7	7	1	7	1	1	7	7	7	1	7	7	7	7	7	7	7	7	7	7
2024-05-13 12:24:27	60	ဟုတ်ပါသည်	သဘောတူပါသည်	E	Female	Rural	2	Unemployed	4	4	1	3	1	1	2	1	2	3	5	7	5	5	3	7	6	7	7	6
2024-05-13 12:32:07	22	ဟုတ်ပါသည်	သဘောတူပါသည်	A	Female	Urban	5	Unemployed	7	7	2	3	7	7	5	3	2	2	2	1	1	1	1	1	3	1	3	2
2024-05-15 11:19:51	30	ဟုတ်ပါသည်	သဘောတူပါသည်	B	Male	Rural	2	Non-healthcare	6	4	1	4	4	7	7	4	5	5	6	2	3	4	4	4	4	5	5	4
2024-05-15 11:23:02	35	ဟုတ်ပါသည်	သဘောတူပါသည်	C	Female	Rural	3	Unemployed	7	6	1	7	7	6	5	6	5	6	6	7	6	6	7	7	6	7	6	7
2024-05-15 11:25:30	40	ဟုတ်ပါသည်	သဘောတူပါသည်	D	Male	Urban	5	Non-healthcare	5	6	1	6	5	6	7	6	5	7	5	6	5	6	7	5	6	6	7	6
2024-05-15 11:28:14	24	ဟုတ်ပါသည်	သဘောတူပါသည်	A	Female	Urban	5	Healthcare	7	6	3	6	7	5	5	4	6	6	6	5	6	5	3	5	5	4	5	5
2024-05-15 11:29:44	30	ဟုတ်ပါသည်	သဘောတူပါသည်	B	Female	Rural	5	Healthcare	6	4	2	2	3	2	3	2	4	3	2	3	2	3	2	3	2	4	3	2
2024-05-15 11:31:34	26	ဟုတ်ပါသည်	သဘောတူပါသည်	B	Female	Rural	2	Unemployed	4	5	1	6	6	1	2	2	1	3	3	2	4	3	2	4	3	2	3	3
2024-05-15 13:23:43	32	ဟုတ်ပါသည်	သဘောတူပါသည်	C	Male	Urban	4	Healthcare	4	5	3	5	5	4	3	4	4	5	5	6	5	5	5	5	5	5	6	5
2024-05-15 13:24:57	30	ဟုတ်ပါသည်	သဘောတူပါသည်	B	Female	Rural	3	Unemployed	6	6	1	4	3	5	4	5	4	5	6	7	5	6	5	5	6	5	6	6
2024-05-15 13:26:08	22	ဟုတ်ပါသည်	သဘောတူပါသည်	A	Female	Urban	5	Healthcare	3	4	3	5	3	4	4	5	4	6	6	6	5	6	4	5	6	7	7	6
2024-05-15 13:27:12	27	ဟုတ်ပါသည်	သဘောတူပါသည်	B	Female	Urban	5	Healthcare	7	6	3	3	4	4	3	5	6	6	7	7	6	5	6	5	5	6	7	5
2024-05-15 13:28:16	30	ဟုတ်ပါသည်	သဘောတူပါသည်	B	Female	Urban	5	Healthcare	6	6	2	5	3	4	4	3	5	6	5	6	7	5	6	6	5	6	6	5
2024-05-15 13:29:53	35	ဟုတ်ပါသည်	သဘောတူပါသည်	C	Female	Rural	3	Non-healthcare	6	5	1	3	2	4	3	4	5	5	6	6	5	6	5	6	5	6	6	7
2024-05-15 13:31:09	31	ဟုတ်ပါသည်	သဘောတူပါသည်	B	Male	Rural	2	Non-healthcare	5	6	1	3	2	3	4	4	5	6	7	6	5	6	5	5	5	5	6	6
2024-05-15 13:32:08	19	ဟုတ်ပါသည်	သဘောတူပါသည်	A	Female	Rural	4	Unemployed	6	5	1	3	2	4	5	4	6	5	6	7	6	6	5	6	7	6	5	6
2024-05-15 13:52:06	35	ဟုတ်ပါသည်	သဘောတူပါသည်	C	Male	Rural	2	Non-healthcare	5	6	1	3	2	3	4	4	4	5	5	6	5	6	5	6	5	5	6	5
2024-05-15 13:53:08	30	ဟုတ်ပါသည်	သဘောတူပါသည်	B	Male	Rural	2	Non-healthcare	6	7	1	3	2	4	3	5	4	6	5	6	7	6	5	6	6	6	5	6
2024-05-15 13:54:14	22	ဟုတ်ပါသည်	သဘောတူပါသည်	A	Female	Rural	3	Non-healthcare	6	6	2	3	3	4	3	5	4	6	7	6	5	6	7	6	5	6	7	6
2024-05-15 13:55:15	26	ဟုတ်ပါသည်	သဘောတူပါသည်	B	Male	Urban	5	Non-healthcare	7	5	2	3	3	4	2	4	6	5	6	4	6	5	5	6	6	7	6	7
2024-05-15 13:56:12	30	ဟုတ်ပါသည်	သဘောတူပါသည်	B	Female	Urban	5	Non-healthcare	7	6	3	3	2	3	4	5	4	5	6	7	5	6	7	6	6	5	6	7
2024-05-15 13:58:28	35	ဟုတ်ပါသည်	သဘောတူပါသည်	C	Female	Urban	5	Healthcare	7	6	3	3	2	4	3	5	6	4	6	6	7	6	7	6	5	6	6	7
2024-05-15 13:59:28	20	ဟုတ်ပါသည်	သဘောတူပါသည်	A	Male	Rural	3	Non-healthcare	7	6	1	3	4	3	4	5	3	6	7	6	7	5	7	6	5	6	6	7
2024-05-15 14:00:33	28	ဟုတ်ပါသည်	သဘောတူပါသည်	B	Female	Urban	5	Non-healthcare	7	6	2	2	3	4	3	4	5	6	6	7	5	7	6	5	7	6	7	5
2024-05-15 14:03:11	34	ဟုတ်ပါသည်	သဘောတူပါသည်	C	Male	Rural	2	Non-healthcare	6	6	1	2	4	4	3	4	5	5	5	6	6	5	6	7	6	6	7	5
2024-05-15 14:05:44	23	ဟုတ်ပါသည်	သဘောတူပါသည်	A	Female	Rural	3	Non-healthcare	6	7	1	2	3	4	4	6	7	6	7	6	5	6	6	7	6	6	7	5
2024-05-15 14:07:12	30	ဟုတ်ပါသည်	သဘောတူပါသည်	B	Male	Urban	5	Non-healthcare	6	7	2	2	3	3	4	4	5	6	5	4	5	5	6	6	5	7	5	6
2024-05-15 14:08:06	40	ဟုတ်ပါသည်	သဘောတူပါသည်	D	Female	Rural	2	Non-healthcare	7	6	1	2	3	3	4	5	4	5	6	6	6	7	5	5	5	6	6	5
2024-05-15 14:09:08	21	ဟုတ်ပါသည်	သဘောတူပါသည်	A	Female	Urban	4	Unemployed	6	7	1	3	2	3	4	5	4	5	6	6	5	5	5	6	4	5	6	6
2024-05-15 14:10:04	24	ဟုတ်ပါသည်	သဘောတူပါသည်	A	Male	Urban	5	Non-healthcare	6	7	2	3	2	2	4	5	6	6	7	5	6	6	6	5	5	5	6	5
2024-05-15 14:11:10	30	ဟုတ်ပါသည်	သဘောတူပါသည်	B	Female	Urban	5	Non-healthcare	6	7	2	3	2	4	4	5	5	6	4	5	6	5	7	6	7	6	5	6
2024-05-15 14:12:05	29	ဟုတ်ပါသည်	သဘောတူပါသည်	B	Male	Urban	5	Non-healthcare	6	7	2	2	3	4	3	4	5	6	5	6	5	6	5	6	5	6	5	5
2024-05-15 14:12:58	33	ဟုတ်ပါသည်	သဘောတူပါသည်	C	Male	Urban	5	Non-healthcare	6	7	3	2	3	3	4	5	5	6	5	6	5	4	5	6	5	6	7	5
2024-05-15 14:13:53	22	ဟုတ်ပါသည်	သဘောတူပါသည်	A	Female	Rural	3	Non-healthcare	6	7	1	3	2	2	4	5	4	5	4	5	5	5	6	5	6	5	6	5
2024-05-15 14:15:33	20	ဟုတ်ပါသည်	သဘောတူပါသည်	A	Male	Rural	4	Unemployed	6	6	1	2	3	4	3	5	6	5	6	5	5	5	6	5	5	5	6	6
2024-05-15 14:17:49	28	ဟုတ်ပါသည်	သဘောတူပါသည်	B	Male	Urban	5	Non-healthcare	6	6	2	3	2	3	4	5	4	4	5	5	5	4	5	4	5	5	6	6
2024-05-15 14:18:48	37	ဟုတ်ပါသည်	သဘောတူပါသည်	C	Male	Rural	2	Non-healthcare	7	7	1	2	2	3	3	4	4	5	6	5	6	7	6	5	7	5	6	7
2024-05-15 14:19:44	20	ဟုတ်ပါသည်	သဘောတူပါသည်	A	Female	Rural	2	Unemployed	7	6	1	2	3	2	3	2	4	4	4	5	4	5	4	5	5	5	5	6
2024-05-15 14:21:15	25	ဟုတ်ပါသည်	သဘောတူပါသည်	B	Male	Urban	3	Healthcare	6	7	2	2	3	3	4	3	5	4	5	6	6	7	6	5	6	7	6	6
2024-05-15 14:24:09	25	ဟုတ်ပါသည်	သဘောတူပါသည်	B	Male	Rural	2	Non-healthcare	6	7	2	3	2	3	4	4	4	4	5	5	6	5	5	6	5	6	5	6
2024-05-15 14:31:47	30	ဟုတ်ပါသည်	သဘောတူပါသည်	B	Male	Rural	3	Non-healthcare	6	7	1	2	2	3	2	4	5	6	6	7	5	6	5	6	5	6	5	6
2024-05-15 14:32:45	31	ဟုတ်ပါသည်	သဘောတူပါသည်	B	Male	Urban	5	Non-healthcare	7	6	3	3	2	3	3	4	5	6	5	6	6	5	5	6	5	6	5	5
2024-05-15 14:33:47	27	ဟုတ်ပါသည်	သဘောတူပါသည်	B	Female	Urban	5	Healthcare	7	7	3	2	3	3	2	4	4	4	5	4	5	6	7	6	5	5	6	6
2024-05-15 14:39:13	22	ဟုတ်ပါသည်	သဘောတူပါသည်	A	Male	Urban	3	Unemployed	6	7	2	2	3	2	3	4	5	5	4	5	5	6	5	6	6	5	5	6
2024-05-15 14:40:56	30	ဟုတ်ပါသည်	သဘောတူပါသည်	B	Male	Urban	5	Non-healthcare	6	7	2	2	3	2	4	3	4	4	5	5	6	5	5	5	5	6	5	5
2024-05-15 14:42:03	30	ဟုတ်ပါသည်	သဘောတူပါသည်	B	Male	Urban	5	Non-healthcare	7	7	2	2	3	4	5	4	5	6	5	6	7	6	6	7	6	5	5	6
2024-05-15 14:43:05	29	ဟုတ်ပါသည်	သဘောတူပါသည်	B	Male	Urban	5	Non-healthcare	6	7	3	3	2	4	3	5	5	6	5	5	6	6	5	6	5	6	6	5
2024-05-15 14:44:14	26	ဟုတ်ပါသည်	သဘောတူပါသည်	B	Male	Urban	4	Non-healthcare	6	7	2	2	3	2	3	3	4	5	6	5	6	5	6	5	5	4	6	6
2024-05-15 14:45:11	34	ဟုတ်ပါသည်	သဘောတူပါသည်	C	Female	Urban	5	Healthcare	7	7	3	3	3	3	4	4	5	6	6	5	6	7	5	6	5	6	6	5
2024-05-15 14:46:04	23	ဟုတ်ပါသည်	သဘောတူပါသည်	A	Male	Rural	2	Unemployed	7	5	1	2	3	2	4	4	6	5	6	5	7	6	5	6	5	6	6	6
2024-05-15 14:48:00	30	ဟုတ်ပါသည်	သဘောတူပါသည်	B	Female	Rural	2	Non-healthcare	6	7	1	3	2	3	2	3	5	4	4	6	5	6	5	6	5	6	6	5
2024-05-15 14:48:58	35	ဟုတ်ပါသည်	သဘောတူပါသည်	C	Male	Rural	2	Non-healthcare	7	6	1	3	2	3	3	4	5	5	6	4	5	6	5	6	5	6	6	5
2024-05-15 14:49:55	24	ဟုတ်ပါသည်	သဘောတူပါသည်	A	Female	Rural	2	Unemployed	7	6	1	2	3	2	3	4	4	5	5	7	6	6	5	5	6	5	6	6
2024-05-15 14:51:14	22	ဟုတ်ပါသည်	သဘောတူပါသည်	A	Male	Urban	4	Non-healthcare	7	6	2	2	3	2	3	2	5	4	5	4	4	5	6	5	5	5	5	6
2024-05-15 14:52:12	33	ဟုတ်ပါသည်	သဘောတူပါသည်	C	Female	Rural	2	Unemployed	6	5	1	2	3	2	4	4	5	5	6	4	5	5	6	4	5	6	5	4
2024-05-15 14:53:10	25	ဟုတ်ပါသည်	သဘောတူပါသည်	B	Male	Urban	3	Non-healthcare	6	7	2	3	3	4	3	6	5	6	4	5	6	5	6	5	6	5	5	6
2024-05-15 14:54:16	29	ဟုတ်ပါသည်	သဘောတူပါသည်	B	Female	Urban	5	Healthcare	7	7	3	3	2	4	3	4	5	4	5	4	5	6	5	5	5	4	5	5
2024-05-15 14:55:18	40	ဟုတ်ပါသည်	သဘောတူပါသည်	D	Male	Rural	2	Non-healthcare	7	7	1	2	2	3	2	3	5	4	5	6	4	6	5	6	6	4	6	6
2024-05-15 14:56:26	33	ဟုတ်ပါသည်	သဘောတူပါသည်	C	Male	Urban	5	Non-healthcare	6	7	2	3	2	3	2	3	4	5	6	6	5	5	6	5	6	5	5	5
2024-05-15 14:58:25	29	ဟုတ်ပါသည်	သဘောတူပါသည်	B	Male	Urban	5	Non-healthcare	6	7	2	2	3	2	3	4	4	5	6	5	6	5	5	6	5	5	6	6
2024-05-15 14:59:19	22	ဟုတ်ပါသည်	သဘောတူပါသည်	A	Female	Urban	4	Healthcare	6	7	2	3	3	4	3	4	5	5	6	5	6	6	5	6	6	5	6	5
2024-05-15 15:00:46	30	ဟုတ်ပါသည်	သဘောတူပါသည်	B	Male	Urban	5	Non-healthcare	6	7	3	3	2	4	5	6	5	6	5	6	5	4	5	6	5	5	6	5
2024-05-15 15:03:18	33	ဟုတ်ပါသည်	သဘောတူပါသည်	C	Male	Urban	5	Non-healthcare	6	7	2	3	2	3	2	4	4	4	4	6	5	6	5	6	5	6	5	6
2024-05-15 15:04:12	22	ဟုတ်ပါသည်	သဘောတူပါသည်	A	Male	Urban	4	Unemployed	6	7	3	3	2	3	4	5	4	5	4	6	6	7	5	6	6	7	6	6
2024-05-15 16:36:43	19	ဟုတ်ပါသည်	သဘောတူပါသည်	A	Male	Urban	4	Unemployed	7	6	1	3	4	3	2	4	5	4	6	6	7	5	5	6	6	7	6	5
2024-05-15 16:37:47	20	ဟုတ်ပါသည်	သဘောတူပါသည်	A	Female	Urban	4	Unemployed	6	7	2	2	4	3	5	4	4	5	5	6	7	6	5	6	6	7	6	7
2024-05-15 16:38:47	22	ဟုတ်ပါသည်	သဘောတူပါသည်	A	Male	Urban	3	Non-healthcare	6	6	1	3	2	3	2	3	4	4	5	6	4	7	6	5	5	5	6	5
2024-05-15 16:39:53	18	ဟုတ်ပါသည်	သဘောတူပါသည်	A	Female	Rural	2	Unemployed	6	5	1	3	2	3	4	3	4	5	7	6	5	6	5	5	4	6	7	6
2024-05-15 16:41:15	33	ဟုတ်ပါသည်	သဘောတူပါသည်	C	Male	Urban	5	Non-healthcare	6	5	3	3	2	4	4	5	6	5	6	4	5	6	7	5	6	7	6	7
2024-05-15 16:43:07	24	ဟုတ်ပါသည်	သဘောတူပါသည်	A	Male	Urban	4	Non-healthcare	7	7	2	2	2	3	4	4	4	3	5	6	5	5	5	6	5	6	5	5
2024-05-15 16:44:23	29	ဟုတ်ပါသည်	သဘောတူပါသည်	B	Female	Urban	5	Healthcare	7	6	3	2	3	3	4	2	4	3	5	5	5	6	6	6	6	5	6	7
2024-05-15 16:46:03	35	ဟုတ်ပါသည်	သဘောတူပါသည်	C	Male	Urban	5	Non-healthcare	7	6	3	2	3	3	4	4	4	3	5	5	5	6	5	6	5	6	6	6
2024-05-15 16:47:01	26	ဟုတ်ပါသည်	သဘောတူပါသည်	B	Female	Urban	5	Healthcare	5	5	3	3	2	3	4	3	3	4	5	6	5	6	7	6	6	5	6	7
2024-05-15 16:48:05	40	ဟုတ်ပါသည်	သဘောတူပါသည်	D	Female	Rural	2	Non-healthcare	5	5	1	3	3	3	4	3	4	5	4	6	5	6	5	5	6	5	5	6
2024-05-15 17:05:00	27	ဟုတ်ပါသည်	သဘောတူပါသည်	B	Female	Rural	5	Healthcare	5	6	3	3	2	3	4	4	3	4	3	4	5	6	5	5	5	6	4	5
2024-05-15 17:06:35	33	ဟုတ်ပါသည်	သဘောတူပါသည်	C	Male	Urban	5	Healthcare	5	6	2	2	3	4	3	3	4	5	5	4	5	5	5	5	4	6	5	5
2024-05-15 17:11:12	33	ဟုတ်ပါသည်	သဘောတူပါသည်	C	Female	Urban	2	Non-healthcare	6	6	1	2	3	2	4	4	4	4	5	5	5	6	5	5	5	5	6	5
2024-05-15 17:12:15	38	ဟုတ်ပါသည်	သဘောတူပါသည်	C	Female	Urban	5	Non-healthcare	5	6	3	2	3	2	4	4	5	5	4	6	5	4	5	6	5	6	5	6
2024-05-15 17:13:20	20	ဟုတ်ပါသည်	သဘောတူပါသည်	A	Female	Urban	4	Unemployed	6	7	1	3	2	3	4	4	3	4	5	4	5	6	5	5	5	6	6	5
2024-05-15 17:14:45	40	ဟုတ်ပါသည်	သဘောတူပါသည်	D	Female	Urban	5	Healthcare	7	7	3	3	2	3	4	4	5	3	4	5	6	5	7	6	4	5	6	6
2024-05-16 08:47:26	20	ဟုတ်ပါသည်	သဘောတူပါသည်	A	Female	Rural	2	Unemployed	7	6	1	3	3	4	3	4	5	6	5	5	6	4	5	5	5	6	4	5
2024-05-16 10:30:48	30	ဟုတ်ပါသည်	သဘောတူပါသည်	B	Male	Urban	5	Non-healthcare	6	7	2	3	3	4	3	4	4	5	6	6	7	6	6	6	5	6	7	6
2024-05-16 11:26:11	36	ဟုတ်ပါသည်	သဘောတူပါသည်	C	Female	Rural	2	Non-healthcare	5	6	1	3	2	3	4	4	5	5	6	5	5	6	5	6	6	7	5	6
2024-05-16 11:28:14	20	ဟုတ်ပါသည်	သဘောတူပါသည်	A	Female	Urban	4	Healthcare	6	7	3	2	3	2	4	4	3	5	6	7	6	5	6	5	6	5	6	5
2024-05-16 11:29:21	26	ဟုတ်ပါသည်	သဘောတူပါသည်	B	Male	Urban	5	Non-healthcare	6	7	2	2	3	2	4	4	5	6	5	6	6	5	6	5	6	5	5	6
2024-05-16 11:30:26	30	ဟုတ်ပါသည်	သဘောတူပါသည်	B	Female	Rural	3	Non-healthcare	5	6	1	1	2	2	1	4	4	5	3	6	6	5	6	5	6	7	4	5
2024-05-16 11:31:16	45	ဟုတ်ပါသည်	သဘောတူပါသည်	D	Female	Rural	2	Non-healthcare	6	6	1	1	1	2	4	5	5	6	6	7	6	5	6	5	6	6	5	6
2024-05-16 11:33:21	30	ဟုတ်ပါသည်	သဘောတူပါသည်	B	Male	Urban	5	Non-healthcare	7	6	3	2	3	3	2	4	2	4	5	6	7	5	6	5	5	6	6	7
2024-05-16 11:35:07	20	ဟုတ်ပါသည်	သဘောတူပါသည်	A	Male	Rural	4	Unemployed	7	7	2	3	2	3	4	4	4	4	5	7	7	5	6	6	6	6	6	6
2024-05-16 11:36:04	26	ဟုတ်ပါသည်	သဘောတူပါသည်	B	Female	Urban	5	Healthcare	7	7	3	3	3	4	2	4	5	6	7	5	6	5	6	7	6	5	6	7
2024-05-16 11:36:58	19	ဟုတ်ပါသည်	သဘောတူပါသည်	A	Female	Rural	3	Unemployed	6	5	1	2	1	2	4	5	4	5	6	5	6	7	6	5	6	5	6	6
2024-05-16 11:37:47	22	ဟုတ်ပါသည်	သဘောတူပါသည်	A	Male	Urban	4	Non-healthcare	7	6	2	2	3	3	4	3	5	6	5	6	5	6	6	5	6	5	6	5
2024-05-16 11:40:29	29	ဟုတ်ပါသည်	သဘောတူပါသည်	B	Male	Urban	5	Non-healthcare	6	6	2	2	1	2	4	5	4	5	6	6	6	6	5	5	5	6	6	5
2024-05-16 11:42:29	26	ဟုတ်ပါသည်	သဘောတူပါသည်	B	Female	Urban	5	Non-healthcare	6	7	2	2	3	3	2	3	5	4	6	6	7	6	5	6	5	6	7	5
2024-05-16 11:43:29	37	ဟုတ်ပါသည်	သဘောတူပါသည်	C	Female	Rural	2	Unemployed	6	7	1	2	2	1	2	4	3	4	5	5	6	7	6	5	6	6	5	6
2024-05-16 11:44:24	33	ဟုတ်ပါသည်	သဘောတူပါသည်	C	Male	Urban	6	Non-healthcare	6	6	3	2	3	2	4	3	5	5	6	5	6	4	6	5	5	6	7	6
2024-05-16 11:45:16	36	ဟုတ်ပါသည်	သဘောတူပါသည်	C	Female	Urban	5	Healthcare	6	7	3	3	2	4	3	4	6	6	5	6	7	6	7	6	5	6	5	6
2024-05-16 11:46:15	22	ဟုတ်ပါသည်	သဘောတူပါသည်	A	Male	Urban	4	Unemployed	6	7	1	3	3	3	5	4	6	6	5	6	5	6	5	5	5	6	6	6
2024-05-16 11:50:13	33	ဟုတ်ပါသည်	သဘောတူပါသည်	C	Female	Rural	3	Unemployed	6	7	2	1	1	3	5	4	6	5	5	6	5	6	6	7	5	5	6	7
2024-05-16 11:51:04	30	ဟုတ်ပါသည်	သဘောတူပါသည်	B	Male	Urban	5	Non-healthcare	6	6	2	3	2	4	4	5	5	6	5	6	5	6	5	6	5	6	4	6
2024-05-16 11:51:53	20	ဟုတ်ပါသည်	သဘောတူပါသည်	A	Female	Urban	4	Unemployed	7	7	2	3	3	3	4	4	4	4	6	5	5	5	6	5	6	5	6	5
2024-05-16 11:52:38	28	ဟုတ်ပါသည်	သဘောတူပါသည်	B	Female	Rural	3	Unemployed	6	7	2	3	2	3	4	3	4	5	5	6	6	6	5	6	7	6	6	7
2024-05-16 11:54:18	33	ဟုတ်ပါသည်	သဘောတူပါသည်	C	Female	Rural	5	Non-healthcare	6	7	2	1	2	3	4	4	5	5	6	7	6	5	5	6	6	6	6	5
2024-05-16 11:55:10	26	ဟုတ်ပါသည်	သဘောတူပါသည်	B	Male	Urban	5	Non-healthcare	7	7	3	3	2	4	3	5	5	6	5	5	4	6	5	5	6	5	5	6
2024-05-16 11:56:07	46	ဟုတ်ပါသည်	သဘောတူပါသည်	E	Female	Rural	2	Unemployed	5	5	1	2	1	3	4	3	4	5	6	5	6	5	5	6	6	5	6	5
2024-05-16 11:57:07	28	ဟုတ်ပါသည်	သဘောတူပါသည်	B	Female	Urban	5	Healthcare	7	7	3	2	3	4	4	4	5	6	5	6	5	6	5	5	5	6	6	5
2024-05-16 11:58:52	26	ဟုတ်ပါသည်	သဘောတူပါသည်	B	Female	Urban	5	Non-healthcare	6	6	3	3	4	3	4	3	5	4	6	6	6	5	6	4	5	5	5	5
2024-05-16 12:00:00	30	ဟုတ်ပါသည်	သဘောတူပါသည်	B	Female	Urban	5	Healthcare	6	6	3	2	3	4	4	3	5	6	5	6	5	6	6	5	6	5	6	6
2024-05-16 12:01:03	29	ဟုတ်ပါသည်	သဘောတူပါသည်	B	Female	Urban	5	Healthcare	6	7	3	2	3	4	4	4	5	5	6	5	5	5	5	6	5	6	5	6
2024-05-16 13:09:01	25	ဟုတ်ပါသည်	သဘောတူပါသည်	B	Male	Urban	5	Non-healthcare	6	7	2	2	3	4	4	4	5	5	4	6	7	6	6	5	6	6	6	5
2024-05-16 13:11:55	26	ဟုတ်ပါသည်	သဘောတူပါသည်	B	Male	Urban	5	Non-healthcare	7	7	2	3	3	2	4	3	4	5	6	5	6	5	6	5	6	6	5	6
2024-05-16 13:12:51	26	ဟုတ်ပါသည်	သဘောတူပါသည်	B	Male	Rural	3	Non-healthcare	6	7	1	2	3	3	4	3	4	5	6	5	5	6	5	5	6	5	5	6
2024-05-16 13:16:40	20	ဟုတ်ပါသည်	သဘောတူပါသည်	A	Male	Urban	4	Unemployed	6	7	2	3	3	2	4	4	5	6	5	6	5	7	5	6	5	6	6	6
2024-05-16 13:17:31	27	ဟုတ်ပါသည်	သဘောတူပါသည်	B	Male	Urban	5	Non-healthcare	7	7	3	3	4	3	4	4	5	6	7	6	5	6	6	5	6	6	5	6
2024-05-16 13:18:22	41	ဟုတ်ပါသည်	သဘောတူပါသည်	D	Female	Rural	2	Non-healthcare	5	5	1	3	4	3	4	3	5	5	6	6	5	7	5	5	6	6	4	6
2024-05-16 13:19:12	30	ဟုတ်ပါသည်	သဘောတူပါသည်	B	Female	Urban	5	Unemployed	7	7	3	2	2	3	3	4	4	5	5	6	6	5	6	5	6	6	5	5
2024-05-16 13:20:12	39	ဟုတ်ပါသည်	သဘောတူပါသည်	D	Male	Urban	5	Non-healthcare	5	6	2	3	3	3	4	2	6	5	6	5	6	5	6	6	6	6	7	5
2024-05-16 13:21:08	20	ဟုတ်ပါသည်	သဘောတူပါသည်	A	Female	Urban	4	Unemployed	7	5	2	3	2	3	4	5	5	4	5	6	6	4	6	6	6	7	5	6
2024-05-16 13:22:00	28	ဟုတ်ပါသည်	သဘောတူပါသည်	B	Male	Urban	5	Non-healthcare	7	7	3	2	3	3	4	3	4	5	3	6	6	5	6	5	7	6	6	6
2024-05-16 13:23:06	30	ဟုတ်ပါသည်	သဘောတူပါသည်	B	Male	Urban	5	Non-healthcare	6	7	3	3	2	4	3	4	5	7	6	6	5	6	5	6	6	6	5	7
2024-05-16 13:24:12	29	ဟုတ်ပါသည်	သဘောတူပါသည်	B	Male	Urban	5	Non-healthcare	6	6	3	3	2	3	2	4	2	5	5	4	6	5	6	5	6	6	5	6
2024-05-16 14:13:18	22	ဟုတ်ပါသည်	သဘောတူပါသည်	A	Male	Urban	4	Unemployed	6	7	2	2	3	4	4	4	5	5	5	5	6	6	4	5	6	5	6	6
2024-05-16 14:15:08	33	ဟုတ်ပါသည်	သဘောတူပါသည်	C	Female	Urban	5	Healthcare	6	6	3	3	3	2	4	5	4	6	6	5	5	6	5	6	4	5	5	5
2024-05-16 14:16:12	26	ဟုတ်ပါသည်	သဘောတူပါသည်	B	Male	Urban	5	Non-healthcare	6	7	2	3	2	4	5	4	5	6	5	6	6	6	5	6	6	6	5	6
2024-05-16 14:17:27	27	ဟုတ်ပါသည်	သဘောတူပါသည်	B	Female	Urban	5	Non-healthcare	6	5	3	3	4	3	3	4	5	5	4	6	5	4	5	7	6	6	5	6
2024-05-16 14:18:56	22	ဟုတ်ပါသည်	သဘောတူပါသည်	A	Male	Rural	3	Unemployed	7	5	1	2	4	3	4	5	4	5	6	4	5	6	5	5	7	7	5	6
2024-05-16 14:20:33	30	ဟုတ်ပါသည်	သဘောတူပါသည်	B	Male	Urban	5	Non-healthcare	6	7	2	2	4	4	3	5	5	6	5	5	6	6	5	6	6	6	5	5
2024-05-16 14:22:35	26	ဟုတ်ပါသည်	သဘောတူပါသည်	B	Male	Rural	5	Non-healthcare	7	6	2	3	2	3	4	4	4	5	5	5	6	5	5	5	6	6	5	5
2024-05-16 14:24:29	40	ဟုတ်ပါသည်	သဘောတူပါသည်	D	Female	Rural	2	Unemployed	6	6	1	3	2	4	3	4	4	5	5	4	5	6	5	5	5	6	5	5
2024-05-16 14:25:26	36	ဟုတ်ပါသည်	သဘောတူပါသည်	C	Male	Urban	5	Non-healthcare	5	5	3	3	2	3	2	4	3	4	3	4	5	5	5	6	4	5	5	5
2024-05-16 14:27:28	29	ဟုတ်ပါသည်	သဘောတူပါသည်	B	Male	Urban	5	Non-healthcare	6	6	3	2	3	3	4	5	4	5	4	5	6	6	5	5	6	5	6	5
2024-05-16 14:28:24	27	ဟုတ်ပါသည်	သဘောတူပါသည်	B	Male	Rural	5	Non-healthcare	6	6	2	3	2	3	4	3	4	5	4	5	4	6	4	6	6	5	6	5
2024-05-16 14:31:53	23	ဟုတ်ပါသည်	သဘောတူပါသည်	A	Female	Urban	4	Non-healthcare	6	7	2	3	3	4	4	5	5	4	4	5	6	4	5	6	7	6	6	6
2024-05-16 14:32:48	34	ဟုတ်ပါသည်	သဘောတူပါသည်	C	Female	Urban	5	Non-healthcare	6	7	2	3	3	3	4	3	4	5	6	5	6	5	5	5	6	5	6	6
2024-05-16 14:33:42	31	ဟုတ်ပါသည်	သဘောတူပါသည်	B	Female	Urban	5	Non-healthcare	7	6	3	3	2	4	3	5	6	4	5	6	5	5	5	6	5	6	5	6
2024-05-16 14:34:39	29	ဟုတ်ပါသည်	သဘောတူပါသည်	B	Female	Urban	5	Non-healthcare	6	6	3	3	3	4	3	4	5	4	5	4	5	4	5	6	5	6	5	6
2024-05-16 15:09:05	30	ဟုတ်ပါသည်	သဘောတူပါသည်	B	Male	Urban	5	Non-healthcare	6	5	3	3	3	4	4	4	5	5	4	6	5	5	6	5	5	6	5	6
2024-05-16 15:10:26	25	ဟုတ်ပါသည်	သဘောတူပါသည်	B	Male	Urban	5	Non-healthcare	6	5	3	3	2	3	3	3	4	5	5	4	5	6	5	6	5	6	5	6
2024-05-16 15:11:24	30	ဟုတ်ပါသည်	သဘောတူပါသည်	B	Male	Rural	3	Non-healthcare	5	5	2	3	4	3	4	5	3	5	5	6	5	5	6	5	5	6	6	5
2024-05-16 15:13:13	34	ဟုတ်ပါသည်	သဘောတူပါသည်	C	Female	Urban	5	Healthcare	6	6	3	3	3	3	4	5	5	5	5	6	5	6	5	5	6	5	5	6
2024-05-16 15:14:26	30	ဟုတ်ပါသည်	သဘောတူပါသည်	B	Male	Rural	5	Non-healthcare	5	6	3	2	3	3	2	4	4	5	3	5	5	6	5	4	5	6	4	5
2024-05-16 15:15:16	26	ဟုတ်ပါသည်	သဘောတူပါသည်	B	Male	Urban	5	Non-healthcare	6	6	3	2	3	4	4	3	5	4	4	5	6	5	6	5	6	5	6	5
2024-05-16 15:16:08	34	ဟုတ်ပါသည်	သဘောတူပါသည်	C	Male	Urban	5	Non-healthcare	6	5	3	2	4	3	4	3	4	5	4	6	4	5	6	6	5	6	5	5
2024-05-16 15:17:05	24	ဟုတ်ပါသည်	သဘောတူပါသည်	A	Male	Rural	5	Non-healthcare	5	7	3	3	4	3	5	4	6	5	6	5	5	5	6	5	5	6	5	5
2024-05-16 15:18:09	26	ဟုတ်ပါသည်	သဘောတူပါသည်	B	Female	Rural	5	Non-healthcare	6	7	3	3	4	3	4	3	5	5	5	6	5	5	5	6	5	6	5	5
2024-05-16 15:19:01	28	ဟုတ်ပါသည်	သဘောတူပါသည်	B	Female	Urban	5	Non-healthcare	6	6	3	3	3	3	4	4	5	4	6	6	5	6	5	6	5	5	5	5
2024-05-16 15:19:57	24	ဟုတ်ပါသည်	သဘောတူပါသည်	A	Female	Urban	5	Non-healthcare	6	7	2	3	4	3	3	4	4	5	6	5	6	5	6	5	6	5	6	5
2024-05-16 15:21:05	44	ဟုတ်ပါသည်	သဘောတူပါသည်	D	Female	Rural	2	Non-healthcare	5	5	1	2	3	2	3	4	3	4	4	5	3	4	5	6	5	6	5	5
2024-05-16 15:22:03	34	ဟုတ်ပါသည်	သဘောတူပါသည်	C	Female	Rural	2	Unemployed	5	5	1	3	4	3	4	4	3	3	4	5	5	5	6	5	4	5	6	7
2024-05-16 15:38:07	20	ဟုတ်ပါသည်	သဘောတူပါသည်	A	Female	Rural	4	Unemployed	7	6	2	3	4	3	4	3	4	4	5	5	7	5	5	6	5	6	6	5
2024-05-16 15:38:59	27	ဟုတ်ပါသည်	သဘောတူပါသည်	B	Male	Urban	5	Non-healthcare	6	5	3	3	4	3	4	4	4	5	5	5	5	6	6	5	6	6	5	5
2024-05-16 15:39:56	30	ဟုတ်ပါသည်	သဘောတူပါသည်	B	Female	Rural	5	Healthcare	7	6	3	3	4	3	4	4	3	5	5	6	5	6	5	6	5	6	6	5
2024-05-16 15:41:04	33	ဟုတ်ပါသည်	သဘောတူပါသည်	C	Male	Urban	5	Non-healthcare	7	6	3	4	4	3	3	4	3	4	4	5	4	5	5	5	5	6	6	5
2024-05-16 17:46:43	28	ဟုတ်ပါသည်	သဘောတူပါသည်	B	Male	Urban	5	Non-healthcare	6	5	2	2	3	2	3	4	4	5	4	5	6	5	5	6	5	6	6	5
2024-05-16 17:47:40	30	ဟုတ်ပါသည်	သဘောတူပါသည်	B	Male	Urban	5	Non-healthcare	6	7	2	2	3	4	3	4	4	5	6	5	4	5	6	5	5	7	6	5
2024-05-16 17:48:49	30	ဟုတ်ပါသည်	သဘောတူပါသည်	B	Female	Urban	5	Healthcare	7	6	3	2	3	4	4	4	4	5	5	6	6	5	5	5	6	6	4	5
2024-05-16 17:49:51	32	ဟုတ်ပါသည်	သဘောတူပါသည်	C	Male	Urban	5	Non-healthcare	6	5	3	3	3	4	3	4	5	5	6	5	4	5	6	4	5	6	5	4
2024-05-16 17:50:49	33	ဟုတ်ပါသည်	သဘောတူပါသည်	C	Male	Urban	5	Non-healthcare	6	5	3	3	4	4	3	4	5	5	5	4	5	5	6	5	6	5	6	5
2024-05-16 17:52:06	22	ဟုတ်ပါသည်	သဘောတူပါသည်	A	Female	Rural	4	Unemployed	6	5	2	3	4	3	3	4	3	4	5	6	5	6	6	6	5	6	6	6
2024-05-16 17:53:01	23	ဟုတ်ပါသည်	သဘောတူပါသည်	A	Male	Urban	5	Non-healthcare	6	5	2	3	2	4	3	4	5	5	6	5	6	5	6	5	6	5	6	5
2024-05-16 17:53:58	30	ဟုတ်ပါသည်	သဘောတူပါသည်	B	Female	Urban	5	Healthcare	6	5	3	3	4	3	4	4	5	5	6	6	5	6	5	6	4	5	6	6
2024-05-16 17:54:57	29	ဟုတ်ပါသည်	သဘောတူပါသည်	B	Male	Urban	5	Non-healthcare	7	5	3	3	4	3	4	3	5	5	6	6	5	6	5	6	4	6	6	5
2024-05-16 17:56:16	26	ဟုတ်ပါသည်	သဘောတူပါသည်	B	Female	Rural	5	Healthcare	7	6	3	3	4	2	4	5	4	6	5	6	5	5	6	5	6	5	5	5
2024-05-16 17:57:06	27	ဟုတ်ပါသည်	သဘောတူပါသည်	B	Female	Urban	5	Non-healthcare	5	6	2	3	2	3	3	4	5	6	5	6	5	6	6	5	6	5	6	5
2024-05-16 17:58:04	39	ဟုတ်ပါသည်	သဘောတူပါသည်	D	Female	Rural	2	Unemployed	6	5	1	4	3	3	4	4	5	5	5	6	4	5	5	6	5	5	5	5
2024-05-16 17:59:04	30	ဟုတ်ပါသည်	သဘောတူပါသည်	B	Female	Urban	5	Non-healthcare	6	5	2	3	2	3	4	3	4	5	4	5	6	5	5	5	6	5	4	6
2024-05-16 17:59:57	20	ဟုတ်ပါသည်	သဘောတူပါသည်	A	Female	Rural	2	Unemployed	6	5	1	2	2	3	4	3	4	5	5	4	6	5	4	5	6	5	6	5
2024-05-16 18:12:12	28	ဟုတ်ပါသည်	သဘောတူပါသည်	B	Female	Urban	5	Non-healthcare	5	5	3	3	3	4	3	4	3	4	4	5	5	5	6	5	5	5	6	5
2024-05-16 18:13:10	30	ဟုတ်ပါသည်	သဘောတူပါသည်	B	Male	Rural	3	Non-healthcare	7	6	1	3	3	4	4	3	4	5	6	6	5	6	5	5	5	5	6	5
2024-05-17 09:08:51	27	ဟုတ်ပါသည်	သဘောတူပါသည်	B	Female	Urban	4	Healthcare	7	1	2	1	1	1	1	1	1	1	1	1	1	1	1	1	1	1	1	1
2024-05-17 09:12:05	30	ဟုတ်ပါသည်	သဘောတူပါသည်	B	Male	Rural	2	Non-healthcare	5	4	2	3	7	3	7	1	3	2	7	7	7	6	5	5	7	7	2	6
2024-05-17 09:13:17	32	ဟုတ်ပါသည်	သဘောတူပါသည်	C	Male	Urban	5	Non-healthcare	6	5	3	3	3	4	4	4	5	6	5	5	5	5	6	5	5	5	5	5
2024-05-17 09:14:20	23	ဟုတ်ပါသည်	သဘောတူပါသည်	A	Male	Urban	4	Non-healthcare	5	5	2	2	3	4	3	4	4	5	5	6	6	5	6	6	5	5	5	6
2024-05-17 09:15:17	33	ဟုတ်ပါသည်	သဘောတူပါသည်	C	Female	Rural	3	Unemployed	6	7	1	2	2	3	2	3	4	5	4	4	5	5	5	4	5	5	5	5
2024-05-17 09:17:00	24	ဟုတ်ပါသည်	သဘောတူပါသည်	A	Male	Rural	2	Unemployed	7	6	1	3	4	3	4	3	4	4	5	5	5	5	5	5	6	5	6	6
2024-05-17 09:47:16	45	ဟုတ်ပါသည်	သဘောတူပါသည်	D	Female	Rural	2	Non-healthcare	7	7	2	7	7	4	7	5	3	3	3	7	7	6	6	3	7	5	1	3
2024-05-17 09:51:23	63	ဟုတ်ပါသည်	သဘောတူပါသည်	E	Female	Rural	1	Non-healthcare	7	7	1	7	7	7	7	7	3	2	7	7	7	5	7	7	7	7	7	3
2024-05-17 09:54:25	39	ဟုတ်ပါသည်	သဘောတူပါသည်	D	Female	Rural	2	Non-healthcare	7	1	2	2	2	1	1	1	1	7	1	5	7	1	7	7	7	1	7	7
2024-05-17 09:57:26	57	ဟုတ်ပါသည်	သဘောတူပါသည်	E	Male	Urban	5	Non-healthcare	5	4	2	7	5	7	7	2	2	4	6	7	3	7	3	7	7	7	7	7
2024-05-17 09:59:54	53	ဟုတ်ပါသည်	သဘောတူပါသည်	E	Female	Urban	5	Healthcare	3	5	2	1	1	1	1	3	3	3	1	1	1	1	4	1	1	1	1	1
2024-05-17 10:02:58	29	ဟုတ်ပါသည်	သဘောတူပါသည်	B	Male	Urban	4	Healthcare	7	1	3	7	7	7	7	7	7	7	1	1	1	7	7	7	1	1	1	1
2024-05-17 10:05:42	53	ဟုတ်ပါသည်	သဘောတူပါသည်	E	Female	Urban	5	Unemployed	7	7	2	3	2	3	5	4	5	4	4	3	5	5	4	4	2	3	2	7
2024-05-17 10:08:56	47	ဟုတ်ပါသည်	သဘောတူပါသည်	E	Female	Rural	2	Non-healthcare	7	6	2	1	1	2	2	2	2	7	1	1	6	2	5	2	7	7	7	7
2024-05-17 10:12:14	26	ဟုတ်ပါသည်	သဘောတူပါသည်	B	Female	Rural	2	Non-healthcare	7	6	3	1	1	2	2	2	2	7	1	1	6	2	5	2	7	7	7	7
2024-05-17 10:17:39	50	ဟုတ်ပါသည်	သဘောတူပါသည်	E	Male	Rural	2	Non-healthcare	7	2	3	1	1	1	1	1	1	2	1	2	1	1	2	1	1	1	2	2
2024-05-17 10:22:03	35	ဟုတ်ပါသည်	သဘောတူပါသည်	C	Male	Rural	2	Non-healthcare	1	1	2	1	1	1	1	1	1	1	1	1	1	1	1	1	1	1	1	1
2024-05-17 10:27:42	23	ဟုတ်ပါသည်	သဘောတူပါသည်	A	Female	Rural	4	Non-healthcare	6	3	3	4	5	3	6	3	5	2	4	3	5	3	5	2	4	6	2	4
2024-05-17 10:35:40	34	ဟုတ်ပါသည်	သဘောတူပါသည်	C	Female	Rural	2	Unemployed	2	6	2	3	4	2	6	4	2	6	2	5	3	4	2	6	4	7	1	5
2024-05-17 10:39:27	66	ဟုတ်ပါသည်	သဘောတူပါသည်	E	Female	Urban	3	Healthcare	3	2	2	2	2	2	2	2	2	2	2	2	2	2	2	2	2	2	2	2
2024-05-17 10:45:53	33	ဟုတ်ပါသည်	သဘောတူပါသည်	C	Female	Rural	3	Non-healthcare	7	1	2	7	7	7	7	7	7	7	7	7	7	7	7	7	7	7	7	7
2024-05-17 10:48:59	44	ဟုတ်ပါသည်	သဘောတူပါသည်	D	Female	Rural	1	Non-healthcare	7	1	2	1	7	1	1	1	1	1	1	1	1	1	1	1	1	1	1	1
2024-05-17 10:51:16	23	ဟုတ်ပါသည်	သဘောတူပါသည်	A	Female	Rural	2	Non-healthcare	7	1	1	7	7	7	7	7	7	7	1	1	1	1	1	1	1	1	1	1
2024-05-17 10:55:27	40	ဟုတ်ပါသည်	သဘောတူပါသည်	D	Female	Urban	2	Non-healthcare	1	7	2	7	1	7	1	1	1	1	1	1	7	7	7	1	1	7	1	1
2024-05-17 10:59:35	40	ဟုတ်ပါသည်	သဘောတူပါသည်	D	Female	Urban	2	Non-healthcare	7	1	2	7	1	1	1	7	7	7	1	1	1	7	7	7	1	1	7	1
2024-05-17 11:05:33	24	ဟုတ်ပါသည်	သဘောတူပါသည်	A	Female	Urban	3	Non-healthcare	2	1	2	2	3	2	3	2	1	2	2	3	3	2	3	1	1	1	2	3
2024-05-17 11:15:36	48	ဟုတ်ပါသည်	သဘောတူပါသည်	E	Female	Urban	2	Non-healthcare	7	3	2	2	4	5	3	2	4	4	3	5	3	4	2	2	3	4	3	3
2024-05-17 11:21:36	33	ဟုတ်ပါသည်	သဘောတူပါသည်	C	Female	Rural	2	Unemployed	7	1	2	1	7	7	1	2	4	7	7	7	7	1	7	7	7	7	7	7
2024-05-17 11:23:21	23	ဟုတ်ပါသည်	သဘောတူပါသည်	A	Male	Urban	2	Non-healthcare	4	5	1	4	4	4	4	4	4	4	4	4	4	4	4	4	4	4	4	4
2024-05-17 11:25:46	19	ဟုတ်ပါသည်	သဘောတူပါသည်	A	Female	Urban	3	Non-healthcare	7	1	1	1	7	1	1	7	7	7	7	7	7	7	7	7	7	1	7	1
2024-05-17 11:29:38	33	ဟုတ်ပါသည်	သဘောတူပါသည်	C	Male	Urban	2	Non-healthcare	5	6	2	4	6	5	5	6	4	6	4	5	6	6	4	4	6	7	4	5
2024-05-17 11:32:32	33	ဟုတ်ပါသည်	သဘောတူပါသည်	C	Female	Urban	2	Non-healthcare	6	5	2	6	6	7	6	6	7	4	4	6	5	6	4	4	4	7	4	5
2024-05-17 11:45:31	37	ဟုတ်ပါသည်	သဘောတူပါသည်	C	Female	Urban	2	Non-healthcare	6	5	2	6	6	4	5	6	2	4	6	6	5	5	4	7	7	5	3	4
2024-05-17 11:47:36	32	ဟုတ်ပါသည်	သဘောတူပါသည်	C	Male	Urban	2	Non-healthcare	5	5	1	5	4	5	5	5	5	5	5	5	5	5	5	5	5	5	5	5
2024-05-17 11:49:26	18	ဟုတ်ပါသည်	သဘောတူပါသည်	A	Female	Urban	3	Unemployed	7	2	2	5	4	4	4	4	3	5	6	6	6	7	5	6	4	6	6	6
2024-05-17 11:51:41	29	ဟုတ်ပါသည်	သဘောတူပါသည်	B	Female	Urban	2	Non-healthcare	7	1	2	7	7	4	3	3	4	4	3	3	3	3	5	4	4	5	4	3
2024-05-17 11:53:57	27	ဟုတ်ပါသည်	သဘောတူပါသည်	B	Male	Urban	4	Non-healthcare	6	5	2	3	5	5	7	6	6	7	6	6	7	6	6	6	7	4	3	6
2024-05-17 11:56:33	64	ဟုတ်ပါသည်	သဘောတူပါသည်	E	Female	Urban	2	Unemployed	5	4	1	6	3	7	5	3	4	6	5	7	5	6	4	7	6	7	6	6
2024-05-17 11:58:38	49	ဟုတ်ပါသည်	သဘောတူပါသည်	E	Male	Urban	3	Non-healthcare	4	6	2	5	6	5	6	6	6	6	2	6	6	4	4	7	6	5	3	6
2024-05-17 12:08:33	21	ဟုတ်ပါသည်	သဘောတူပါသည်	A	Female	Urban	2	Non-healthcare	5	6	2	6	4	5	6	7	4	3	6	2	5	5	6	7	3	4	7	7
2024-05-17 12:11:05	41	ဟုတ်ပါသည်	သဘောတူပါသည်	D	Prefer not to say	Urban	3	Unemployed	4	4	3	4	4	4	4	4	4	4	4	4	4	4	4	4	4	4	4	4
2024-05-17 12:47:12	25	ဟုတ်ပါသည်	သဘောတူပါသည်	B	Male	Urban	2	Non-healthcare	3	5	2	3	6	7	2	6	7	5	7	5	3	6	7	4	6	7	7	6
2024-05-17 12:59:35	44	ဟုတ်ပါသည်	သဘောတူပါသည်	D	Female	Urban	2	Non-healthcare	7	1	2	7	1	7	7	7	7	7	7	7	7	7	7	7	7	7	7	7
2024-05-17 13:02:49	23	ဟုတ်ပါသည်	သဘောတူပါသည်	A	Female	Urban	2	Non-healthcare	6	6	2	4	3	6	3	6	5	7	6	7	3	6	4	6	5	7	4	5
2024-05-17 13:04:28	34	ဟုတ်ပါသည်	သဘောတူပါသည်	C	Male	Urban	2	Non-healthcare	7	1	2	7	1	7	7	7	7	7	7	7	7	7	7	7	7	7	7	7
2024-05-17 13:07:40	52	ဟုတ်ပါသည်	သဘောတူပါသည်	E	Female	Urban	2	Non-healthcare	7	7	2	7	1	7	7	7	7	7	7	7	7	7	7	7	7	7	7	7
2024-05-17 13:10:21	39	ဟုတ်ပါသည်	သဘောတူပါသည်	D	Male	Urban	2	Non-healthcare	6	6	2	5	3	6	7	6	7	4	3	5	7	6	5	4	6	6	4	6
2024-05-17 13:22:34	18	ဟုတ်ပါသည်	သဘောတူပါသည်	A	Female	Urban	2	Non-healthcare	7	1	1	1	7	1	1	7	7	7	7	7	7	7	1	7	7	7	7	1
2024-05-17 13:24:19	22	ဟုတ်ပါသည်	သဘောတူပါသည်	A	Female	Urban	2	Non-healthcare	7	1	1	1	7	1	1	7	7	7	7	7	7	7	7	7	7	1	7	1
2024-05-17 13:26:00	38	ဟုတ်ပါသည်	သဘောတူပါသည်	C	Female	Urban	5	Healthcare	7	7	3	7	7	7	7	7	7	7	7	7	7	7	7	7	7	7	7	7
2024-05-21 09:44:05	27	ဟုတ်ပါသည်	သဘောတူပါသည်	B	Female	Urban	5	Healthcare	5	3	3	1	1	1	1	1	1	1	1	1	1	1	1	1	2	2	2	2
2024-05-21 10:01:34	27	ဟုတ်ပါသည်	သဘောတူပါသည်	B	Female	Urban	3	Non-healthcare	7	4	2	3	3	1	3	1	7	2	3	3	1	1	2	4	1	1	2	3
2024-05-21 10:17:20	23	ဟုတ်ပါသည်	သဘောတူပါသည်	A	Female	Urban	4	Non-healthcare	6	4	2	2	2	2	2	2	2	2	2	4	2	2	2	2	2	2	2	3
2024-05-21 10:23:31	28	ဟုတ်ပါသည်	သဘောတူပါသည်	B	Female	Urban	4	Non-healthcare	1	7	3	1	7	7	7	1	1	1	1	1	1	1	1	1	1	1	1	1
2024-05-21 10:27:59	18	ဟုတ်ပါသည်	သဘောတူပါသည်	A	Male	Urban	3	Unemployed	7	1	1	5	7	4	4	4	5	5	5	5	4	5	4	4	4	4	5	4
2024-05-21 10:38:41	36	ဟုတ်ပါသည်	သဘောတူပါသည်	C	Male	Urban	5	Healthcare	6	2	2	1	2	1	1	2	2	2	3	3	3	3	2	2	2	1	1	2
2024-05-21 10:42:35	31	ဟုတ်ပါသည်	သဘောတူပါသည်	B	Female	Urban	5	Non-healthcare	3	2	2	7	2	1	1	7	7	7	7	7	7	1	7	1	1	1	1	1
2024-05-21 10:55:16	67	ဟုတ်ပါသည်	သဘောတူပါသည်	E	Male	Urban	2	Unemployed	5	7	1	3	3	3	1	1	1	1	7	7	7	1	7	1	1	1	1	1
2024-05-21 10:59:11	25	ဟုတ်ပါသည်	သဘောတူပါသည်	B	Male	Rural	4	Healthcare	6	4	2	1	4	4	4	5	4	5	5	5	5	4	5	4	4	4	4	4
2024-05-21 11:36:44	23	ဟုတ်ပါသည်	သဘောတူပါသည်	A	Female	Urban	3	Non-healthcare	1	1	1	7	7	1	1	1	1	1	1	1	1	1	1	1	7	7	7	7
2024-05-21 11:41:35	30	ဟုတ်ပါသည်	သဘောတူပါသည်	B	Female	Urban	5	Non-healthcare	5	3	3	4	4	4	3	5	5	5	4	4	5	5	5	5	4	4	3	2
2024-05-21 15:29:16	47	ဟုတ်ပါသည်	သဘောတူပါသည်	E	Female	Urban	6	Non-healthcare	7	2	3	4	1	1	1	2	7	7	7	7	7	7	7	7	7	7	7	7
2024-05-21 15:51:42	49	ဟုတ်ပါသည်	သဘောတူပါသည်	E	Female	Urban	5	Non-healthcare	7	1	3	4	4	4	4	4	4	4	4	4	4	4	4	4	4	4	4	4
2024-05-21 16:52:43	28	ဟုတ်ပါသည်	သဘောတူပါသည်	B	Female	Urban	5	Non-healthcare	6	2	2	7	1	1	1	2	1	1	1	1	1	1	1	1	1	1	1	7

## Sheet: Coding
Age Group
18-24	A
25-31	B
32-38	C
39-45	D
>45	E
Education
ကျောင်းမနေဖူးပါ	No school	A
ကျောင်းနေဖူးသည်၊ အထက်တန်းမအောင်သေးပါ	Some school with no degree	B
အထက်တန်းအောင်	High school graduate	C
ကောလိပ်/တက္ကသိုလ်တက်ဖူးသည်၊ ဘွဲ့မရသေးပါ	Some college/university with no degree	D
Bachelor ဘွဲ့ရ	Bachelor's degree	E
မဟာဘွဲ့/PhD ဘွဲ့ရ	Postgraduate degree	F
EMR Awareness
မကြားဖူးပါ	Have not heard	A
ကြားဖူးသည်၊ နားမလည်ပါ	Have heard, but not understand	B
နားလည်ပါသည်	Understand	C
ကျန်းမာရေးစောင့်ရှောက်မှုဌာနများ (ဆေးရုံ/ဆေးခန်းစသည်) မှ မိမိ၏ကိုယ်ရေးကိုယ်တာကျန်းမာရေးအချက်အလက်များမေးမြန်းခြင်းသည် များသောအားဖြင့် မိမိအား စိတ်အနှောင့်အယှက်ဖြစ်စေပါသည်။	It usually bothers me when healthcare entities ask me for personal health information.	Col1	Collection 1
ကျန်းမာရေးစောင့်ရှောက်မှုဌာနများမှ မိမိ၏ကိုယ်ရေးကိုယ်တာကျန်းမာရေးအချက်အလက်များမေးမြန်းလျှင် တခါတရံတွင် မဖြေဆိုမီ ၂ခါပြန်စဉ်းစားလေ့ရှိပါသည်။	When healthcare entities ask me for personal health information, I sometimes think twice before providing it.	Col2	Collection 2
ကျန်းမာရေးစောင့်ရှောက်မှုဌာနအများအပြားသို့ မိမိ၏ကိုယ်ရေးကိုယ်တာကျန်းမာရေးအချက်အလက်များပေးရခြင်းသည် မိမိအား စိတ်အနှောင့်အယှက်ဖြစ်စေပါသည်။	It bothers me to give personal health information to so many healthcare entities.	Col3	Collection 3
ကျန်းမာရေးစောင့်ရှောက်မှုဌာနများသည် မိမိ၏ကိုယ်ရေးကိုယ်တာကျန်းမာရေးအချက်အလက်များကို အလွန်အကျွံကောက်ယူနေသည်ဟု စိုးရိမ်မိပါသည်။	I’m concerned that healthcare entities are collecting too much personal health information about me.	Col4	Collection 4
ကျန်းမာရေးစောင့်ရှောက်မှုဌာနများသည် ၎င်းတို့၏ဖိုင်များအတွင်းရှိ မိမိ၏ကိုယ်ရေးကိုယ်တာကျန်းမာရေးအချက်အလက်များအား မှန်ကန်တိကျစေရန်လုပ်ဆောင်သင့်သည်တို့ကို လုံလောက်စွာလိုက်နာခြင်းမရှိဟု မိမိအနေဖြင့်စိုးရိမ်မိပါသည်။	I am concerned that healthcare entities do not take enough steps to make sure that my personal health information in their files is accurate.	Err1	Errors 1
ကျန်းမာရေးစောင့်ရှောက်မှုဌာနများတွင် မိမိ၏ကိုယ်ရေးကိုယ်တာကျန်းမာရေးအချက်အလက်များ အမှားအယွင်းရှိခဲ့လျှင် ပြန်လည်ပြင်ဆင်ရန် လုံလောက်သောလုပ်ထုံးလုပ်နည်းများမရှိဟု စိုးရိမ်မိပါသည်။	I am concerned that healthcare entities do not have adequate procedures to correct errors in my personal health information.	Err2	Errors 2
ကျန်းမာရေးစောင့်ရှောက်မှုဌာနများသည် ၎င်းတို့၏အချက်အလက်သိုလှောင်ရာနေရာ (database) များတွင်သိမ်းဆည်းထားသော မိမိ၏ကိုယ်ရေးကိုယ်တာကျန်းမာရေးအချက်အလက်များ မှန်ကန်မှုရှိမရှိအတည်ပြုရန် လုံလောက်သောအချိန်နှင့် အားစိုက်ထုတ်မှုမရှိဟု မိမိအနေဖြင့်စိုးရိမ်မိပါသည်။	I am concerned that healthcare entities do not devote enough time and effort to verifying the accuracy of personal health information in their databases.	Err3	Errors 3
အကြောင်းတခုခုအတွက် ကျန်းမာရေးစောင့်ရှောက်မှုဌာနတစ်ခုတွင်ပေးအပ်ထားသော မိမိ၏ကိုယ်ရေးကိုယ်တာကျန်းမာရေးအချက်အလက်များကို ၎င်းဌာနမှ အခြားရည်ရွယ်ချက်များအတွက်အသုံးပြုမည်ကို စိုးရိမ်မိပါသည်။	I’m concerned that when I give personal health information to a healthcare entity for some reason, the entity would use the information for other reasons.	Sec1	Unauthorized secondary use 1
ကျန်းမာရေးစောင့်ရှောက်မှုဌာနများသည် ၎င်းတို့သိမ်းဆည်းထားသော မိမိ၏ကိုယ်ရေးကိုယ်တာကျန်းမာရေးအချက်အလက်များအား အခြားဌာနများသို့ရောင်းချမည်ကို စိုးရိမ်မိပါသည်။	I am concerned that healthcare entities would sell my personal health information in their databases to other companies.	Sec2	Unauthorized secondary use 2
ကျန်းမာရေးစောင့်ရှောက်မှုဌာနများသည် မိမိ၏ကိုယ်ရေးကိုယ်တာကျန်းမာရေးအချက်အလက်များကို မိမိ၏ခွင့်ပြုချက်မပါရှိဘဲ အခြားဌာနများနှင့်မျှဝေမည်ကို စိုးရိမ်မိပါသည်။	I am concerned that healthcare entities would share my personal health information with other entities without my authorization.	Sec3	Unauthorized secondary use 3
ကျန်းမာရေးစောင့်ရှောက်မှုဌာနများသည် မိမိ၏ကိုယ်ရေးကိုယ်တာကျန်းမာရေးအချက်အလက်များအား ခွင့်ပြုချက်မရှိဘဲတပါးသူရယူခြင်းမှတားဆီးရန် လုံလောက်သောအချိန်နှင့် အားစိုက်ထုတ်မှုမရှိဟု စိုးရိမ်မိပါသည်။	I am concerned that healthcare entities do not devote enough time and effort in preventing unauthorized access to my personal health information.	Acc1	Improper access 1
ကျန်းမာရေးစောင့်ရှောက်မှုဌာနများရှိ မိမိ၏ကိုယ်ရေးကိုယ်တာကျန်းမာရေးအချက်အလက်များသိမ်းဆည်းထားသော database များကို ခွင့်ပြုချက်မရှိဘဲတပါးသူရယူခြင်းမှ ကာကွယ်ထားခြင်းမရှိဟု စိုးရိမ်မိပါသည်။	I am concerned that healthcare entities’ databases that contain my personal health information are not protected from unauthorized access.	Acc2	Improper access 2
ကျန်းမာရေးစောင့်ရှောက်မှုဌာနများသည် ၎င်းတို့၏အချက်အလက်သိုလှောင်ရာနေရာ (database) များတွင်သိမ်းဆည်းထားသော မိမိ၏ကိုယ်ရေးကိုယ်တာကျန်းမာရေးအချက်အလက်များကို ခွင့်ပြုချက်မရှိသူများရယူခြင်းမရှိစေရန် လုံလောက်သောအဆင့်များလုပ်ဆောင်ခြင်းမရှိဟု စိုးရိမ်မိပါသည်။	I am concerned that healthcare entities do not take enough steps to make sure that unauthorized people cannot access my personal health information in their databases.	Acc3	Improper access 3
ကျန်းမာရေးစောင့်ရှောက်မှုဌာနများမှ မိမိ၏ကိုယ်ရေးကိုယ်တာကျန်းမာရေးအချက်အလက်များကို ကောက်ယူခြင်း၊ အသုံးပြုခြင်းနှင့် မျှဝေခြင်းများကို မိမိ၏ထိန်းချုပ်မှုမပါဝင်ဘဲ ပြုလုပ်ခြင်းများသည် များသောအားဖြင့် မိမိအား စိတ်အနှောင့်အယှက်ဖြစ်စေပါသည်။	It usually bothers me when I do not have control or autonomy over decisions about how my personal health information is collected, used and shared by healthcare entities.	Con1	Control 1
ကျန်းမာရေးစောင့်ရှောက်မှုဌာနများသို့ပေးထားသော မိမိ၏ကိုယ်ရေးကိုယ်တာကျန်းမာရေးအချက်အလက်များကို ကိုယ်တိုင်ထိန်းချုပ်ပိုင်ခွင့်မရှိခြင်းသည် မိမိအား စိတ်အနှောင့်အယှက်ဖြစ်စေပါသည်။	It usually bothers me when I do not have control of personal health information that I provide to healthcare entities.	Con2	Control 2
ကျန်းမာရေးစောင့်ရှောက်မှုဌာနများသည် မိမိ၏ကိုယ်ရေးကိုယ်တာကျန်းမာရေးအချက်အလက်များကို မည်သို့စုဆောင်း၊ စီမံ၊ အသုံးပြုသည့်အကြောင်း ထုတ်ဖော်မရှင်းလင်းသည့်အခါ များသောအားဖြင့် မိမိအား စိတ်အနှောင့်အယှက်ဖြစ်စေပါသည်။	It usually bothers me when healthcare entities seeking my personal health information do not disclose the way the data were collected, processed, and used.	Awa1	Awareness 1
မိမိ၏ကိုယ်ရေးကိုယ်တာကျန်းမာရေးအချက်အလက်များကို ကျန်းမာရေးစောင့်ရှောက်မှုဌာနများမှ မည်သို့အသုံးပြုမည်ကို မိမိနားလည်သဘောမပေါက်သောအခါ များသောအားဖြင့် စိတ်အနှောင့်အယှက်ဖြစ်ရပါသည်။	It usually bothers me when I am not aware or knowledgeable about how my personal health information will be used by healthcare entities.	Awa2	Awareness 2
